# Supplementary material for: Integrative -omics and HLA-ligandomics analysis to identify novel drug targets for ccRCC immunotherapy
Source: Genome Med. 2020 Mar 30;12:32. doi: 10.1186/s13073-020-00731-8 (PMC7106651; doi:10.1186/s13073-020-00731-8)
Supplement: Supplementary file 1 — Additional file 1. Contains supplementary table Tab. S1: HLA class I and II restricted peptides from the 113 candidate genes identified by HLA ligandomics in patient cohort 1 (n = 55). [file 13073_2020_731_MOESM1_ESM.xlsx]

## Sheet: Tab. S1
Tab. S1: HLA class I and II restricted peptides from the 113 candidate genes identified by HLA ligandomics in patient cohort 1 (n=55).
Entrez ID	Candidate gene	uniprotID	Other possible source genes	Peptide	Number of positive tumors	Tumor exclusive	HLA class
19	ABCA1	O95477		SILSNIHEV	10	no	class I
19	ABCA1	O95477		YVDDIFLRV	9	no	class I
19	ABCA1	O95477		DGYTIVVRI	8	no	class I
19	ABCA1	O95477		ALFEEQGIGV	7	no	class I
19	ABCA1	O95477		DAFLNKNSI	7	no	class I
19	ABCA1	O95477		NVINNAILR	3	no	class I
19	ABCA1	O95477		RLSDLGISSY	3	yes	class I
19	ABCA1	O95477		TSVNLFIGI	3	no	class I
19	ABCA1	O95477		SAGLLVVILK	2	yes	class I
19	ABCA1	O95477		VFKIPSTAY	2	no	class I
19	ABCA1	O95477		EEQGIGVQW	1	no	class I
19	ABCA1	O95477		MLRADVIL	1	no	class I
19	ABCA1	O95477		QEMDLVRML	1	yes	class I
19	ABCA1	O95477		FGDGYTIVVRIAGSNPD	2	no	class II
19	ABCA1	O95477		GDGYTIVVRIAGSNPD	2	no	class II
19	ABCA1	O95477		KLGNLLPYSDPSVVF	1	yes	class II
19	ABCA1	O95477		DGYTIVVRIAGSNPD	1	no	class II
19	ABCA1	O95477		KLGNLLPYSDPSVV	1	yes	class II
19	ABCA1	O95477		SSTQIYQAVSRIVCGHPE	1	yes	class II
19	ABCA1	O95477		VKTYVQIIAKSLKNK	1	no	class II
25890	ABI3BP	Q7Z7G0		TPAPKDVLL	3	yes	class I
25890	ABI3BP	Q7Z7G0		KPLQLVVGTL	1	yes	class I
25890	ABI3BP	Q7Z7G0		TTSIPSTPK	1	no	class I
25890	ABI3BP	Q7Z7G0		SPNQYFPLPAEGKFT	2	no	class II
25890	ABI3BP	Q7Z7G0		SPNQYFPLPAEGKFTE	1	no	class II
25890	ABI3BP	Q7Z7G0		IQSTYDQDHTVPAYVP	1	yes	class II
25890	ABI3BP	Q7Z7G0		IQSTYDQDHTVPAYVPR	1	no	class II
25890	ABI3BP	Q7Z7G0		QSTYDQDHTVPAYVPR	1	no	class II
47	ACLY	P53396		NFTNVAATF	7	no	class I
47	ACLY	P53396		KLYRPGSVAY	5	no	class I
47	ACLY	P53396		KPASFMTSI	4	no	class I
47	ACLY	P53396		TFMDHVLRY	4	no	class I
47	ACLY	P53396		THMTAIVGM	4	no	class I
47	ACLY	P53396		EINPLVVTK	3	no	class I
47	ACLY	P53396		ETMNYAQIR	3	yes	class I
47	ACLY	P53396		FMDHVLRY	3	no	class I
47	ACLY	P53396		GEIGGTEEY	3	no	class I
47	ACLY	P53396		ISEQTGKELLY	3	no	class I
47	ACLY	P53396		SETAVAKNQAL	3	no	class I
47	ACLY	P53396		VVKPDQLIKRR	3	no	class I
47	ACLY	P53396		FISGLFNFY	2	yes	class I
47	ACLY	P53396		GVAIGGDRY	2	yes	class I
47	ACLY	P53396		HFPATPLLDY	2	yes	class I
47	ACLY	P53396		HPDGKILII	2	no	class I
47	ACLY	P53396		KEILIPVF	2	yes	class I
47	ACLY	P53396		NPDMRVQIL	2	no	class I
47	ACLY	P53396		NVAATFKGIVR	2	no	class I
47	ACLY	P53396		RSMGFIGHY	2	no	class I
47	ACLY	P53396		YPFTGDHKQKF	2	yes	class I
47	ACLY	P53396		AQIRTIAI	1	no	class I
47	ACLY	P53396		ATADYICKV	1	yes	class I
47	ACLY	P53396		ATVGKATGFLK	1	yes	class I
47	ACLY	P53396		DRFGGALDA	1	no	class I
47	ACLY	P53396		EVEKITTSK	1	yes	class I
47	ACLY	P53396		EVPPPTVPMDY	1	yes	class I
47	ACLY	P53396		FHHEGGVDV	1	yes	class I
47	ACLY	P53396		GEIIQSVYEDL	1	yes	class I
47	ACLY	P53396		GEVGKTTGI	1	no	class I
47	ACLY	P53396		KEHEVTIFV	1	no	class I
47	ACLY	P53396		LPKYSCQFI	1	yes	class I
47	ACLY	P53396		SRHTKAIVW	1	yes	class I
47	ACLY	P53396		TAVAKNQAL	1	yes	class I
47	ACLY	P53396		THMTAIVGMAL	1	no	class I
47	ACLY	P53396		TMFSSEVQF	1	yes	class I
47	ACLY	P53396		VSSLTSGLLTI	1	yes	class I
47	ACLY	P53396		YAQIRTIAI	1	no	class I
47	ACLY	P53396		YVLPEHMSM	1	yes	class I
47	ACLY	P53396		IVRAIRDYQGPLKEHE	2	no	class II
47	ACLY	P53396		IPVFKNMADAMRKHPE	1	no	class II
47	ACLY	P53396		GIVRAIRDYQGPLKEHE	1	yes	class II
47	ACLY	P53396		GKILIIGGSIANFTN	1	yes	class II
47	ACLY	P53396		ILIPVFKNMADAMRKHPE	1	no	class II
47	ACLY	P53396		IVRAIRDYQGPLK	1	yes	class II
47	ACLY	P53396		NASGSTSTPAPSRTASF	1	yes	class II
47	ACLY	P53396		YVLPEHMSM	1	yes	class II
60	ACTB	P60709	ACTA2, ACTC1, ACTG1, ACTG2	VLSGGTTMYPGIADRMQKEI	2	no	class II
60	ACTB	P60709	ACTA2, ACTC1, ACTG1, ACTG2, ACTA1	TALAPSTMKI	1	no	class I
60	ACTB	P60709	ACTA2, ACTC1, ACTG1, ACTG2, ACTA1	TALAPSTMKI	2	no	class II
60	ACTB	P60709	ACTA2, ACTC1, ACTG1, ACTG2, ACTA1	VGDEAQSKRGILTL	2	no	class II
60	ACTB	P60709	ACTA2, ACTC1, ACTG1, ACTG2, ACTA1	TAEREIVRDIKEKL	1	no	class II
60	ACTB	P60709	ACTA2, ACTC1, ACTG1, ACTG2, ACTA1	AGDDAPRAVFPSIVGRPRHQGV	1	no	class II
60	ACTB	P60709	ACTA2, ACTC1, ACTG1, ACTG2, ACTA1	DEAQSKRGILT	1	no	class II
60	ACTB	P60709	ACTA2, ACTC1, ACTG1, ACTG2, ACTA1	GMGQKDSYVGDEAQSKRG	1	no	class II
60	ACTB	P60709	ACTA2, ACTC1, ACTG1, ACTG2, ACTA1	GMGQKDSYVGDEAQSKRGILTL	1	no	class II
60	ACTB	P60709	ACTA2, ACTC1, ACTG1, ACTG2, ACTA1	GQKDSYVGDEAQSKRG	1	no	class II
60	ACTB	P60709	ACTA2, ACTC1, ACTG1, ACTG2, ACTA1	ILTERGYSF	1	no	class II
60	ACTB	P60709	ACTA2, ACTC1, ACTG1, ACTG2, ACTA1	IVGRPRHQGV	1	no	class II
60	ACTB	P60709	ACTA2, ACTC1, ACTG1, ACTG2, ACTA1	MGQKDSYVG	1	no	class II
60	ACTB	P60709	ACTA2, ACTC1, ACTG1, ACTG2, ACTA1	MQKEITALAPSTMKIK	1	no	class II
60	ACTB	P60709	ACTA2, ACTC1, ACTG1, ACTG2, ACTA1	MVGMGQKDSY	1	no	class II
60	ACTB	P60709	ACTA2, ACTC1, ACTG1, ACTG2, ACTA1	TAEREIVRDI	1	no	class II
60	ACTB	P60709	ACTA2, ACTC1, ACTG1, ACTG2, ACTA1	TDYLMKILTERGYSF	1	no	class II
60	ACTB	P60709	ACTA2, ACTC1, ACTG1, ACTG2, ACTA1	VGDEAQSKRGIL	1	no	class II
60	ACTB	P60709	ACTA2, ACTC1, ACTG1, ACTG2, ACTA1	VGRPRHQGV	1	no	class II
60	ACTB	P60709	ACTA2, ACTC1, ACTG1, ACTG2, ACTA1, POTEKP	RMQKEITAL	6	no	class I
60	ACTB	P60709	ACTA2, ACTC1, ACTG1, ACTG2, ACTA1, POTEKP	MQKEITAL	1	no	class I
60	ACTB	P60709	ACTA2, ACTC1, ACTG1, ACTG2, ACTA1, POTEKP	PSIVGRPRHQG	4	no	class II
60	ACTB	P60709	ACTA2, ACTC1, ACTG1, ACTG2, ACTA1, POTEE	TAASSSSLEK	1	no	class I
60	ACTB	P60709	ACTA2, ACTC1, ACTG1, ACTG2, ACTA1, POTEE	ATAASSSSLEK	3	no	class II
60	ACTB	P60709	ACTA2, ACTC1, ACTG1, ACTG2, ACTA1, POTEE	TAASSSSLEK	2	no	class II
60	ACTB	P60709	ACTA2, ACTC1, ACTG1, ACTG2, ACTA1, POTEE	TAASSSSLEKSYELPDGQVI	2	no	class II
60	ACTB	P60709	ACTA2, ACTC1, ACTG1, ACTG2, ACTA1, POTEE	MATAASSSSL	1	no	class II
60	ACTB	P60709	ACTA2, ACTC1, ACTG1, ACTG2, ACTA1, POTEE	MATAASSSSLEK	1	no	class II
60	ACTB	P60709	ACTA2, ACTC1, ACTG1, ACTG2, ACTA1, POTEE, POTEF, POTEI, POTEKP	KSYELPDGQVITIG	1	no	class II
60	ACTB	P60709	ACTA2, ACTC1, ACTG1, ACTG2, ACTA1, POTEE, POTEF, POTEI, POTEJ	EREIVRDIKEKL	6	no	class II
60	ACTB	P60709	ACTA2, ACTC1, ACTG1, ACTG2, ACTA1, POTEE, POTEF, POTEI, POTEJ	AEREIVRDIKEKLCY	2	no	class II
60	ACTB	P60709	ACTA2, ACTC1, ACTG1, ACTG2, ACTA1, POTEE, POTEF, POTEI, POTEJ	AEREIVRDI	2	no	class II
60	ACTB	P60709	ACTA2, ACTC1, ACTG1, ACTG2, ACTA1, POTEE, POTEF, POTEI, POTEJ	AGDDAPRAVFPS	2	no	class II
60	ACTB	P60709	ACTA2, ACTC1, ACTG1, ACTG2, ACTA1, POTEE, POTEF, POTEI, POTEJ	GFAGDDAPRA	2	no	class II
60	ACTB	P60709	ACTA2, ACTC1, ACTG1, ACTG2, ACTA1, POTEE, POTEF, POTEI, POTEJ	SSLEKSYELPDGQVI	2	no	class II
60	ACTB	P60709	ACTA2, ACTC1, ACTG1, ACTG2, ACTA1, POTEE, POTEF, POTEI, POTEJ	AEREIVRDIKE	1	yes	class II
60	ACTB	P60709	ACTA2, ACTC1, ACTG1, ACTG2, ACTA1, POTEE, POTEF, POTEI, POTEJ	AGDDAPRAVFP	1	no	class II
60	ACTB	P60709	ACTA2, ACTC1, ACTG1, ACTG2, ACTA1, POTEE, POTEF, POTEI, POTEJ	AGDDAPRAVFPSI	1	no	class II
60	ACTB	P60709	ACTA2, ACTC1, ACTG1, ACTG2, ACTA1, POTEE, POTEF, POTEI, POTEJ	APRAVFPSIVG	1	no	class II
60	ACTB	P60709	ACTA2, ACTC1, ACTG1, ACTG2, ACTA1, POTEE, POTEF, POTEI, POTEJ	ASSSSLEKSYELPDGQVI	1	no	class II
60	ACTB	P60709	ACTA2, ACTC1, ACTG1, ACTG2, ACTA1, POTEE, POTEI, POTEJ, POTEKP	TEAPLNPKANREKMTQI	4	no	class II
60	ACTB	P60709	ACTA2, ACTC1, ACTG1, ACTG2, ACTA1, POTEE, POTEI, POTEJ, POTEKP	TEAPLNPKANREK	3	no	class II
60	ACTB	P60709	ACTA2, ACTC1, ACTG1, ACTG2, ACTA1, POTEE, POTEI, POTEJ, POTEKP	TEAPLNPKANREKM	2	no	class II
60	ACTB	P60709	ACTA2, ACTC1, ACTG1, ACTG2, ACTA1, POTEE, POTEI, POTEJ, POTEKP	APLNPKANREK	1	no	class II
60	ACTB	P60709	ACTA2, ACTC1, ACTG1, ACTG2, ACTA1, POTEE, POTEI, POTEJ, POTEKP	GPSIVHRKCF	1	yes	class II
60	ACTB	P60709	ACTA2, ACTC1, ACTG1, ACTG2, ACTA1, POTEE, POTEI, POTEJ, POTEKP	LLTEAPLNPKANREK	1	no	class II
60	ACTB	P60709	ACTA2, ACTC1, ACTG1, ACTG2, ACTA1, POTEE, POTEI, POTEJ, POTEKP	TEAPLNPKANREKMT	1	no	class II
60	ACTB	P60709	ACTA2, ACTBL2, ACTC1, ACTG1, ACTG2, ACTA1	YASGRTTGI	3	no	class I
60	ACTB	P60709	ACTA2, ACTBL2, ACTC1, ACTG1, ACTG2, ACTA1	KIIAPPERKY	2	no	class I
60	ACTB	P60709	ACTA2, ACTBL2, ACTC1, ACTG1, ACTG2, ACTA1	YASGRTTGIV	2	no	class I
60	ACTB	P60709	ACTA2, ACTBL2, ACTC1, ACTG1, ACTG2, ACTA1	IADRMQKEI	1	no	class I
60	ACTB	P60709	ACTA2, ACTBL2, ACTC1, ACTG1, ACTG2, ACTA1	IGGSILASLSTF	2	no	class II
60	ACTB	P60709	ACTA2, ACTBL2, ACTC1, ACTG1, ACTG2, ACTA1	DLAGRDLTDYL	2	no	class II
60	ACTB	P60709	ACTA2, ACTBL2, ACTC1, ACTG1, ACTG2, ACTA1	IIAPPERKYS	2	no	class II
60	ACTB	P60709	ACTA2, ACTBL2, ACTC1, ACTG1, ACTG2, ACTA1	KIKIIAPPERKYSV	2	no	class II
60	ACTB	P60709	ACTA2, ACTBL2, ACTC1, ACTG1, ACTG2, ACTA1	IGGSILASLSTFQQM	1	no	class II
60	ACTB	P60709	ACTA2, ACTBL2, ACTC1, ACTG1, ACTG2, ACTA1	QAVLSLYASGRTTG	1	no	class II
60	ACTB	P60709	ACTA2, ACTBL2, ACTC1, ACTG1, ACTG2, ACTA1	SLYASGRTT	1	no	class II
60	ACTB	P60709	ACTA2, ACTBL2, ACTC1, ACTG1, ACTG2, ACTA1	YVGDEAQSKRG	1	no	class II
60	ACTB	P60709	ACTA2, ACTBL2, ACTC1, ACTG1, ACTG2, ACTA1, POTEE, POTEF, POTEKP	YELPDGQVITIGNERF	6	no	class II
60	ACTB	P60709	ACTA2, ACTBL2, ACTC1, ACTG1, ACTG2, ACTA1, POTEE, POTEF, POTEKP	LPDGQVITIGNERFR	4	no	class II
60	ACTB	P60709	ACTA2, ACTBL2, ACTC1, ACTG1, ACTG2, ACTA1, POTEE, POTEF, POTEKP	SYELPDGQVITIGNERFR	2	no	class II
60	ACTB	P60709	ACTA2, ACTBL2, ACTC1, ACTG1, ACTG2, ACTA1, POTEE, POTEF, POTEI, POTEKP	SYELPDGQVITIG	1	no	class II
60	ACTB	P60709	ACTA2, ACTBL2, ACTC1, ACTG1, ACTG2, ACTA1, POTEE, POTEF, POTEI, POTEJ, POTEKP	SLSTFQQMW	7	no	class I
60	ACTB	P60709	ACTA2, ACTBL2, ACTC1, ACTG1, ACTG2, ACTA1, POTEE, POTEF, POTEI, POTEJ, POTEKP	LPDGQVITI	5	no	class I
60	ACTB	P60709	ACTA2, ACTBL2, ACTC1, ACTG1, ACTG2, ACTA1, POTEE, POTEF, POTEI, POTEJ, POTEKP	ASLSTFQQMW	4	no	class I
60	ACTB	P60709	ACTA2, ACTBL2, ACTC1, ACTG1, ACTG2, ACTA1, POTEE, POTEF, POTEI, POTEJ, POTEKP	ASLSTFQQM	6	no	class II
60	ACTB	P60709	ACTA2, ACTBL2, ACTC1, ACTG1, ACTG2, ACTA1, POTEE, POTEF, POTEI, POTEJ, POTEKP	SYELPDGQVI	4	no	class II
60	ACTB	P60709	ACTA2, ACTBL2, ACTC1, ACTG1, ACTG2, ACTA1, POTEE, POTEF, POTEI, POTEJ, POTEKP	YELPDGQVIT	3	no	class II
60	ACTB	P60709	ACTA2, ACTBL2, ACTC1, ACTG1, ACTG2, ACTA1, POTEE, POTEF, POTEI, POTEJ, POTEKP	YELPDGQVI	1	no	class II
60	ACTB	P60709	ACTA2, ACTBL2, ACTC1, ACTG1, ACTG2, ACTA1, POTEE, POTEI, POTEJ, POTEKP	LTEAPLNPK	2	no	class II
60	ACTB	P60709	ACTA2, ACTBL2, ACTC1, ACTG1, ACTG2, ACTA1, POTEF, POTEKP	VAIQAVLSLY	5	no	class I
60	ACTB	P60709	ACTA2, ACTBL2, ACTC1, ACTG1, ACTG2, ACTA1, POTEF, POTEKP	YVAIQAVLSL	4	no	class I
60	ACTB	P60709	ACTA2, ACTBL2, ACTC1, ACTG1, ACTG2, ACTA1, POTEF, POTEKP	AIQAVLSLY	4	no	class I
60	ACTB	P60709	ACTA2, ACTBL2, ACTC1, ACTG1, ACTG2, ACTA1, POTEF, POTEKP	VAIQAVLSL	7	no	class II
60	ACTB	P60709	ACTA2, ACTBL2, ACTC1, ACTG1, ACTG2, POTEE, POTEF, POTEI, POTEJ, POTEKP	STFQQMWISK	8	no	class I
60	ACTB	P60709	ACTA2, ACTBL2, POTEKP, ACTC1, ACTG1, ACTG2, ACTA1, POTEE, POTEF	LPDGQVITIGNERF	2	no	class II
60	ACTB	P60709	ACTA2, ACTBL2, POTEKP, ACTC1, ACTG1, ACTG2, ACTA1, POTEE, POTEF, POTEI, POTEJ	LSTFQQMW	2	no	class I
60	ACTB	P60709	ACTA2, ACTBL2, POTEKP, ACTC1, ACTG1, ACTG2, ACTA1, POTEE, POTEF, POTEI, POTEJ	REKMTQIMF	1	no	class I
60	ACTB	P60709	ACTA2, ACTBL2, POTEKP, ACTC1, ACTG1, ACTG2, ACTA1, POTEE, POTEF, POTEI, POTEJ	ASLSTFQQMW	1	no	class II
60	ACTB	P60709	ACTA2, ACTBL2, POTEKP, ACTC1, ACTG1, ACTG2, ACTA1, POTEE, POTEI, POTEJ	LTEAPLNPK	2	no	class I
60	ACTB	P60709	ACTA2, ACTBL2, POTEKP, ACTC1, ACTG1, ACTG2, ACTA1, POTEI, POTEJ	TDYLMKILTERGY	1	no	class II
60	ACTB	P60709	ACTA2, POTEKP, ACTC1, ACTG1, ACTG2, ACTA1, POTEE, POTEF, POTEI, POTEJ	IVRDIKEKLCY	1	no	class II
60	ACTB	P60709	ACTA2, POTEKP, ACTC1, ACTG1, ACTG2, ACTA1, POTEE, POTEI, POTEJ	TEAPLNPKA	2	no	class I
60	ACTB	P60709	ACTA2, POTEKP, ACTC1, ACTG1, ACTG2, ACTA1, POTEE, POTEI, POTEJ	LTEAPLNPKANREKMTQ	3	no	class II
60	ACTB	P60709	ACTA2, POTEKP, ACTC1, ACTG1, ACTG2, ACTA1, POTEE, POTEI, POTEJ	LTEAPLNPKANREKMTQIMF	2	no	class II
60	ACTB	P60709	ACTA2, POTEKP, ACTC1, ACTG1, ACTG2, ACTA1, POTEE, POTEI, POTEJ	LLTEAPLNPKANREKMTQI	1	no	class II
60	ACTB	P60709	ACTA2, POTEKP, ACTC1, ACTG1, ACTG2, ACTA1, POTEE, POTEI, POTEJ	PLNPKANREKM	1	no	class II
60	ACTB	P60709	ACTA2, ACTBL2, ACTC1, ACTG1, ACTG2, ACTA1, POTEE, POTEF, POTEI, POTEJ, POTEKP	ASLSTFQQM	12	no	class I
60	ACTB	P60709	ACTA2, ACTBL2, ACTC1, ACTG1, ACTG2, ACTA1, POTEF, POTEKP	VAIQAVLSL	18	no	class I
60	ACTB	P60709	ACTA2, ACTC1, ACTG1, ACTG2, ACTA1, POTEE, POTEF, POTEI, POTEKP	AVFPSIVGR	3	no	class I
60	ACTB	P60709	ACTBL2, ACTA2, ACTC1, ACTG1, ACTG2, ACTA1, POTEE, POTEF, POTEI, POTEJ, POTEKP	SYELPDGQVI	1	no	class I
60	ACTB	P60709	ACTC1, ACTG1, ACTA1, POTEE, POTEF, POTEI, POTEJ, POTEKP	MEKIWHHTF	8	no	class I
60	ACTB	P60709	ACTC1, ACTG1, ACTA1, POTEE, POTEF, POTEI, POTEJ, POTEKP	WHHTFYNEL	1	no	class I
60	ACTB	P60709	ACTC1, ACTG1, ACTA1, POTEE, POTEF, POTEI, POTEJ, POTEKP	EKIWHHTFYNEL	2	no	class II
60	ACTB	P60709	ACTC1, ACTG1, ACTA1, POTEE, POTEF, POTEI, POTEJ, POTEKP	EKIWHHTFYNELR	2	no	class II
60	ACTB	P60709	ACTC1, ACTG1, ACTA1, POTEE, POTEF, POTEI, POTEJ, POTEKP	MEKIWHHTFYNEL	1	no	class II
60	ACTB	P60709	ACTG1	YSFTTTAER	3	no	class I
60	ACTB	P60709	ACTG1	HTVPIYEGY	3	no	class I
60	ACTB	P60709	ACTG1	IEHGIVTNW	2	no	class I
60	ACTB	P60709	ACTG1	DSGDGVTHTVPIYEGYALPHAILRL	4	no	class II
60	ACTB	P60709	ACTG1	DYLMKILTERGYSFT	1	no	class II
60	ACTB	P60709	ACTG1	DLTDYLMKILTERGYSFT	1	yes	class II
60	ACTB	P60709	ACTG1	DSGDGVTHTVPIYEGY	1	no	class II
60	ACTB	P60709	ACTG1	NTVLSGGTTMYPGIADRMQKEIT	1	no	class II
60	ACTB	P60709	ACTG1, ACTA2, ACTC1, ACTG2	VLSGGTTMYPGIADRMQKEIT	2	no	class II
60	ACTB	P60709	ACTG1, ACTA2, ACTC1, ACTG2, ACTA1	ILTERGYSF	4	no	class I
60	ACTB	P60709	ACTG1, ACTA2, ACTC1, ACTG2, ACTA1	ALAPSTMKI	3	no	class I
60	ACTB	P60709	ACTG1, ACTA2, ACTC1, ACTG2, ACTA1	PSIVGRPRHQGVM	7	no	class II
60	ACTB	P60709	ACTG1, ACTA2, ACTC1, ACTG2, ACTA1	MGQKDSYVGDEAQSKRGILT	5	no	class II
60	ACTB	P60709	ACTG1, ACTA2, ACTC1, ACTG2, ACTA1	PSIVGRPRHQGVMVGMGQKD	5	no	class II
60	ACTB	P60709	ACTG1, ACTA2, ACTC1, ACTG2, ACTA1	MVGMGQKDSYVGDEAQSKRGILTL	4	no	class II
60	ACTB	P60709	ACTG1, ACTA2, ACTC1, ACTG2, ACTA1	SGGTTMYPGIADRMQKEI	4	no	class II
60	ACTB	P60709	ACTG1, ACTA2, ACTC1, ACTG2, ACTA1	VFPSIVGRPRHQGVM	4	no	class II
60	ACTB	P60709	ACTG1, ACTA2, ACTC1, ACTG2, ACTA1	VFPSIVGRPRHQGVMVG	3	no	class II
60	ACTB	P60709	ACTG1, ACTA2, ACTC1, ACTG2, ACTA1	VGMGQKDSYVGDE	3	no	class II
60	ACTB	P60709	ACTG1, ACTA2, ACTC1, ACTG2, ACTA1	VGDEAQSKRGILT	2	no	class II
60	ACTB	P60709	ACTG1, ACTA2, ACTC1, ACTG2, ACTA1	ALAPSTMKI	2	no	class II
60	ACTB	P60709	ACTG1, ACTA2, ACTC1, ACTG2, ACTA1	ALAPSTMKIKI	2	no	class II
60	ACTB	P60709	ACTG1, ACTA2, ACTC1, ACTG2, ACTA1	DDAPRAVFPSIVGRPRHQGVMVG	2	no	class II
60	ACTB	P60709	ACTG1, ACTA2, ACTC1, ACTG2, ACTA1	PSIVGRPRHQGVMVG	2	no	class II
60	ACTB	P60709	ACTG1, ACTA2, ACTC1, ACTG2, ACTA1	PSIVGRPRHQGVMVGMGQKDSY	2	no	class II
60	ACTB	P60709	ACTG1, ACTA2, ACTC1, ACTG2, ACTA1	PSIVGRPRHQGV	1	no	class II
60	ACTB	P60709	ACTG1, ACTA2, ACTC1, ACTG2, ACTA1	AGDDAPRAVFPSIVGRPRHQGVMVG	1	no	class II
60	ACTB	P60709	ACTG1, ACTA2, ACTC1, ACTG2, ACTA1	APRAVFPSIVGRPRHQGVMVG	1	yes	class II
60	ACTB	P60709	ACTG1, ACTA2, ACTC1, ACTG2, ACTA1	AVFPSIVGRPRHQGVM	1	no	class II
60	ACTB	P60709	ACTG1, ACTA2, ACTC1, ACTG2, ACTA1	AVFPSIVGRPRHQGVMVG	1	no	class II
60	ACTB	P60709	ACTG1, ACTA2, ACTC1, ACTG2, ACTA1	AVFPSIVGRPRHQGVMVGM	1	no	class II
60	ACTB	P60709	ACTG1, ACTA2, ACTC1, ACTG2, ACTA1	AVFPSIVGRPRHQGVMVGMGQ	1	no	class II
60	ACTB	P60709	ACTG1, ACTA2, ACTC1, ACTG2, ACTA1	DAPRAVFPSIVGRPRHQGVM	1	no	class II
60	ACTB	P60709	ACTG1, ACTA2, ACTC1, ACTG2, ACTA1	DAPRAVFPSIVGRPRHQGVMVG	1	no	class II
60	ACTB	P60709	ACTG1, ACTA2, ACTC1, ACTG2, ACTA1	DAPRAVFPSIVGRPRHQGVMVGM	1	yes	class II
60	ACTB	P60709	ACTG1, ACTA2, ACTC1, ACTG2, ACTA1	DAPRAVFPSIVGRPRHQGVMVGMGQ	1	yes	class II
60	ACTB	P60709	ACTG1, ACTA2, ACTC1, ACTG2, ACTA1	DDAPRAVFPSIVGRPRHQGVM	1	no	class II
60	ACTB	P60709	ACTG1, ACTA2, ACTC1, ACTG2, ACTA1	DDAPRAVFPSIVGRPRHQGVMVGM	1	no	class II
60	ACTB	P60709	ACTG1, ACTA2, ACTC1, ACTG2, ACTA1	EITALAPSTMK	1	no	class II
60	ACTB	P60709	ACTG1, ACTA2, ACTC1, ACTG2, ACTA1	FAGDDAPRAVFPSIVGRPRHQGVM	1	no	class II
60	ACTB	P60709	ACTG1, ACTA2, ACTC1, ACTG2, ACTA1	FPSIVGRPRHQGVM	1	no	class II
60	ACTB	P60709	ACTG1, ACTA2, ACTC1, ACTG2, ACTA1	FPSIVGRPRHQGVMV	1	no	class II
60	ACTB	P60709	ACTG1, ACTA2, ACTC1, ACTG2, ACTA1	FPSIVGRPRHQGVMVGMGQ	1	no	class II
60	ACTB	P60709	ACTG1, ACTA2, ACTC1, ACTG2, ACTA1	GDDAPRAVFPSIVGRPRHQGVM	1	no	class II
60	ACTB	P60709	ACTG1, ACTA2, ACTC1, ACTG2, ACTA1	GDDAPRAVFPSIVGRPRHQGVMVG	1	no	class II
60	ACTB	P60709	ACTG1, ACTA2, ACTC1, ACTG2, ACTA1	GDDAPRAVFPSIVGRPRHQGVMVGM	1	yes	class II
60	ACTB	P60709	ACTG1, ACTA2, ACTC1, ACTG2, ACTA1	GGTTMYPGIADRMQK	1	yes	class II
60	ACTB	P60709	ACTG1, ACTA2, ACTC1, ACTG2, ACTA1	PSIVGRPRHQGVMVGMGQ	1	no	class II
60	ACTB	P60709	ACTG1, ACTA2, ACTC1, ACTG2, ACTA1	PSIVGRPRHQGVMVGMGQKDS	1	no	class II
60	ACTB	P60709	ACTG1, ACTA2, ACTC1, ACTG2, ACTA1	SGGTTMYPGIADRMQK	1	no	class II
60	ACTB	P60709	ACTG1, ACTA2, ACTC1, ACTG2, ACTA1	TTMYPGIADRMQK	1	yes	class II
60	ACTB	P60709	ACTG1, ACTA2, ACTC1, ACTG2, ACTA1	VFPSIVGRPRHQGVMV	1	no	class II
60	ACTB	P60709	ACTG1, ACTA2, ACTC1, ACTG2, ACTA1	VFPSIVGRPRHQGVMVGM	1	no	class II
60	ACTB	P60709	ACTG1, ACTA2, ACTC1, ACTG2, ACTA1	VFPSIVGRPRHQGVMVGMGQ	1	no	class II
60	ACTB	P60709	ACTG1, ACTA2, ACTC1, ACTG2, ACTA1	VFPSIVGRPRHQGVMVGMGQKDS	1	no	class II
60	ACTB	P60709	ACTG1, ACTA2, ACTC1, ACTG2, ACTA1	VGMGQKDSYVGDEAQSK	1	no	class II
60	ACTB	P60709	ACTG1, ACTA2, ACTC1, ACTG2, ACTA1	VGMGQKDSYVGDEAQSKRG	1	no	class II
60	ACTB	P60709	ACTG1, ACTA2, ACTC1, ACTG2, ACTA1	YVGDEAQSKRGILT	1	no	class II
60	ACTB	P60709	ACTG1, ACTA2, ACTC1, ACTG2, ACTA1	FPSIVGRPRHQGVMVG	1	no	class II
60	ACTB	P60709	ACTG1, ACTA2, ACTC1, ACTG2, ACTA1	PSIVGRPRHQGVMVGM	1	no	class II
60	ACTB	P60709	ACTG1, ACTA2, ACTC1, ACTG2, ACTA1	SGGTTMYPGIADRMQKE	1	no	class II
60	ACTB	P60709	ACTG1, ACTA2, ACTC1, ACTG2, ACTA1	VGMGQKDSYVGDEAQSKRGILT	1	no	class II
60	ACTB	P60709	ACTG1, ACTA2, ACTC1, ACTG2, ACTA1, ACTBL2	IIAPPERKY	7	no	class I
60	ACTB	P60709	ACTG1, ACTA2, ACTC1, ACTG2, ACTA1, ACTBL2	GRDLTDYLM	3	no	class I
60	ACTB	P60709	ACTG1, ACTA2, ACTC1, ACTG2, ACTA1, ACTBL2	TTAEREIVR	3	no	class I
60	ACTB	P60709	ACTG1, ACTA2, ACTC1, ACTG2, ACTA1, ACTBL2	DLAGRDLTDYL	1	no	class I
60	ACTB	P60709	ACTG1, ACTA2, ACTC1, ACTG2, ACTA1, ACTBL2	APPERKYSV	1	no	class I
60	ACTB	P60709	ACTG1, ACTA2, ACTC1, ACTG2, ACTA1, ACTBL2	IAPPERKYSV	1	no	class I
60	ACTB	P60709	ACTG1, ACTA2, ACTC1, ACTG2, ACTA1, ACTBL2	RPRHQGVMVGM	1	no	class I
60	ACTB	P60709	ACTG1, ACTA2, ACTC1, ACTG2, ACTA1, ACTBL2	IIAPPERKY	5	no	class II
60	ACTB	P60709	ACTG1, ACTA2, ACTC1, ACTG2, ACTA1, ACTBL2	KIKIIAPPERKY	4	no	class II
60	ACTB	P60709	ACTG1, ACTA2, ACTC1, ACTG2, ACTA1, ACTBL2	TMKIKIIAPPERK	4	no	class II
60	ACTB	P60709	ACTG1, ACTA2, ACTC1, ACTG2, ACTA1, ACTBL2	KIIAPPERKY	3	no	class II
60	ACTB	P60709	ACTG1, ACTA2, ACTC1, ACTG2, ACTA1, ACTBL2	TMKIKIIAPPERKY	3	no	class II
60	ACTB	P60709	ACTG1, ACTA2, ACTC1, ACTG2, ACTA1, ACTBL2	APSTMKIKIIAPPERK	2	no	class II
60	ACTB	P60709	ACTG1, ACTA2, ACTC1, ACTG2, ACTA1, ACTBL2	APSTMKIKIIAPPERKYS	2	no	class II
60	ACTB	P60709	ACTG1, ACTA2, ACTC1, ACTG2, ACTA1, ACTBL2	KIIAPPERKYS	2	no	class II
60	ACTB	P60709	ACTG1, ACTA2, ACTC1, ACTG2, ACTA1, ACTBL2	KIIAPPERKYSV	2	no	class II
60	ACTB	P60709	ACTG1, ACTA2, ACTC1, ACTG2, ACTA1, ACTBL2	IQAVLSLYASGRTTG	1	no	class II
60	ACTB	P60709	ACTG1, ACTA2, ACTC1, ACTG2, ACTA1, ACTBL2	APSTMKIKIIAPPERKY	1	no	class II
60	ACTB	P60709	ACTG1, ACTA2, ACTC1, ACTG2, ACTA1, ACTBL2	SLYASGRTTG	1	no	class II
60	ACTB	P60709	ACTG1, ACTA2, ACTC1, ACTG2, ACTA1, ACTBL2	VAIQAVLSLYASGRTTG	1	no	class II
60	ACTB	P60709	ACTG1, ACTA2, ACTC1, ACTG2, ACTA1, ACTBL2	VMVGMGQKD	1	no	class II
60	ACTB	P60709	ACTG1, ACTBL2	YASGRTTGIVM	3	no	class I
60	ACTB	P60709	ACTG1, ACTBL2	YALPHAIL	2	no	class I
60	ACTB	P60709	ACTG1, ACTBL2	GYALPHAILR	1	no	class I
60	ACTB	P60709	ACTG1, ACTBL2	ALPHAILRL	1	no	class I
60	ACTB	P60709	ACTG1, ACTBL2	YALPHAILRL	4	no	class II
60	ACTB	P60709	ACTG1, ACTBL2	YASGRTTGIVM	4	no	class II
60	ACTB	P60709	ACTG1, ACTBL2	YASGRTTGIVMDSGD	2	no	class II
60	ACTB	P60709	ACTG1, POTEE	FEQEMATAA	2	no	class I
60	ACTB	P60709	ACTG1, POTEE	LDFEQEMATAASSS	8	no	class II
60	ACTB	P60709	ACTG1, POTEE	DFEQEMATAASSS	3	yes	class II
60	ACTB	P60709	ACTG1, POTEE	LDFEQEMATAASS	3	no	class II
60	ACTB	P60709	ACTG1, POTEE	LDFEQEMATAASSSS	3	no	class II
60	ACTB	P60709	ACTG1, POTEE	VALDFEQEMATAASSS	3	no	class II
60	ACTB	P60709	ACTG1, POTEE	DFEQEMATAASSSSLEKS	2	no	class II
60	ACTB	P60709	ACTG1, POTEE	EQEMATAASSSSLEKS	2	no	class II
60	ACTB	P60709	ACTG1, POTEE	QEMATAASSSSLEKS	2	no	class II
60	ACTB	P60709	ACTG1, POTEE	EQEMATAASSSSLEK	2	no	class II
60	ACTB	P60709	ACTG1, POTEE	DFEQEMATAASSSSL	1	no	class II
60	ACTB	P60709	ACTG1, POTEE	FEQEMATAASSSSLEKS	1	no	class II
60	ACTB	P60709	ACTG1, POTEE	ALDFEQEMATAA	1	no	class II
60	ACTB	P60709	ACTG1, POTEE	DFEQEMATAASSSS	1	yes	class II
60	ACTB	P60709	ACTG1, POTEE	VALDFEQEMATAASS	1	no	class II
60	ACTB	P60709	ACTG1, POTEE, ACTA2, ACTC1, ACTG2, ACTA1	ATAASSSSLEK	12	no	class I
60	ACTB	P60709	ACTG1, POTEE, ACTA2, ACTC1, ACTG2, ACTA1	MATAASSSSL	1	no	class I
60	ACTB	P60709	ACTG1, POTEE, ACTA2, ACTC1, ACTG2, ACTA1	ATAASSSSLEKS	26	no	class II
60	ACTB	P60709	ACTG1, POTEE, ACTA2, ACTC1, ACTG2, ACTA1	MATAASSSSLEKS	24	no	class II
60	ACTB	P60709	ACTG1, POTEE, ACTA2, ACTC1, ACTG2, ACTA1	TAASSSSLEKS	7	no	class II
60	ACTB	P60709	ACTG1, POTEE, POTEF	IVMDSGDGVTHTVPIYEG	4	no	class II
60	ACTB	P60709	ACTG1, POTEE, POTEF	DSGDGVTHTVPIYEG	4	no	class II
60	ACTB	P60709	ACTG1, POTEE, POTEF	DSGDGVTHTVPIYE	2	no	class II
60	ACTB	P60709	ACTG1, POTEE, POTEF	GRTTGIVMDSGDGVTHTVPIYEG	1	no	class II
60	ACTB	P60709	ACTG1, POTEE, POTEF, POTEKP, ACTBL2	YELPDGQVITIGNERFRCPEAL	1	no	class II
60	ACTB	P60709	ACTG1, POTEE, POTEF, POTEI, POTEJ	DSGDGVTHTVP	1	no	class II
60	ACTB	P60709	ACTG1, POTEE, POTEF, POTEI, POTEJ	SGDGVTHTVP	1	no	class II
60	ACTB	P60709	ACTG1, POTEE, POTEF, POTEI, POTEJ	ALDFEQEMA	1	no	class II
60	ACTB	P60709	ACTG1, POTEE, POTEF, POTEI, POTEJ	GDGVTHTVP	1	yes	class II
60	ACTB	P60709	ACTG1, POTEE, POTEF, POTEI, POTEJ, ACTA2, ACTC1, ACTG2, ACTA1	AGDDAPRAVF	5	no	class I
60	ACTB	P60709	ACTG1, POTEE, POTEF, POTEI, POTEJ, ACTA2, ACTC1, ACTG2, ACTA1	AGDDAPRAV	3	no	class I
60	ACTB	P60709	ACTG1, POTEE, POTEF, POTEI, POTEJ, ACTA2, ACTC1, ACTG2, ACTA1	FAGDDAPRAV	2	no	class I
60	ACTB	P60709	ACTG1, POTEE, POTEF, POTEI, POTEJ, ACTA2, ACTC1, ACTG2, ACTA1	REIVRDIKEKL	2	no	class I
60	ACTB	P60709	ACTG1, POTEE, POTEF, POTEI, POTEJ, ACTA2, ACTC1, ACTG2, ACTA1	APRAVFPSI	1	no	class I
60	ACTB	P60709	ACTG1, POTEE, POTEF, POTEI, POTEJ, ACTA2, ACTC1, ACTG2, ACTA1	AEREIVRDI	1	no	class I
60	ACTB	P60709	ACTG1, POTEE, POTEF, POTEI, POTEJ, ACTA2, ACTC1, ACTG2, ACTA1	REIVRDIKEKL	13	no	class II
60	ACTB	P60709	ACTG1, POTEE, POTEF, POTEI, POTEJ, ACTA2, ACTC1, ACTG2, ACTA1	AEREIVRDIKEKL	12	no	class II
60	ACTB	P60709	ACTG1, POTEE, POTEF, POTEI, POTEJ, ACTA2, ACTC1, ACTG2, ACTA1	SSSSLEKSYELPDGQVI	7	no	class II
60	ACTB	P60709	ACTG1, POTEE, POTEF, POTEI, POTEJ, ACTA2, ACTC1, ACTG2, ACTA1	AGDDAPRAVF	6	no	class II
60	ACTB	P60709	ACTG1, POTEE, POTEF, POTEI, POTEJ, ACTA2, ACTC1, ACTG2, ACTA1	FAGDDAPRA	5	no	class II
60	ACTB	P60709	ACTG1, POTEE, POTEF, POTEI, POTEJ, ACTA2, ACTC1, ACTG2, ACTA1	SLEKSYELPDGQVI	5	no	class II
60	ACTB	P60709	ACTG1, POTEE, POTEF, POTEI, POTEJ, ACTA2, ACTC1, ACTG2, ACTA1	AQSKRGILT	4	no	class II
60	ACTB	P60709	ACTG1, POTEE, POTEF, POTEI, POTEJ, ACTA2, ACTC1, ACTG2, ACTA1	AGFAGDDAPRAVFPSIVG	2	no	class II
60	ACTB	P60709	ACTG1, POTEE, POTEF, POTEI, POTEJ, ACTA2, ACTC1, ACTG2, ACTA1	AGFAGDDAPR	1	no	class II
60	ACTB	P60709	ACTG1, POTEE, POTEF, POTEI, POTEJ, ACTA2, ACTC1, ACTG2, ACTA1	FAGDDAPRAVFPSIVG	1	no	class II
60	ACTB	P60709	ACTG1, POTEE, POTEF, POTEI, POTEJ, ACTA2, ACTC1, ACTG2, ACTA1	SLEKSYELPD	1	no	class II
60	ACTB	P60709	ACTG1, POTEE, POTEF, POTEI, POTEJ, ACTA2, ACTC1, ACTG2, ACTA1	AGDDAPRAVFPSIV	1	no	class II
60	ACTB	P60709	ACTG1, POTEE, POTEF, POTEI, POTEJ, ACTA2, ACTC1, ACTG2, ACTA1	LEKSYELPDGQVI	1	no	class II
60	ACTB	P60709	ACTG1, POTEE, POTEF, POTEI, POTEJ, ACTBL2	IHETTFNSI	3	no	class I
60	ACTB	P60709	ACTG1, POTEE, POTEF, POTEI, POTEJ, POTEKP	ESGPSIVHR	3	no	class I
60	ACTB	P60709	ACTG1, POTEE, POTEF, POTEI, POTEJ, POTEKP	WISKQEYDESGPSIVHRK	7	no	class II
60	ACTB	P60709	ACTG1, POTEE, POTEF, POTEI, POTEJ, POTEKP	ISKQEYDESGPSIVHRK	5	no	class II
60	ACTB	P60709	ACTG1, POTEE, POTEF, POTEI, POTEJ, POTEKP	DESGPSIVH	4	no	class II
60	ACTB	P60709	ACTG1, POTEE, POTEF, POTEI, POTEJ, POTEKP	ISKQEYDESGPS	4	no	class II
60	ACTB	P60709	ACTG1, POTEE, POTEF, POTEI, POTEJ, POTEKP	SKQEYDESGPSIV	4	no	class II
60	ACTB	P60709	ACTG1, POTEE, POTEF, POTEI, POTEJ, POTEKP	ESGPSIVHR	3	no	class II
60	ACTB	P60709	ACTG1, POTEE, POTEF, POTEI, POTEJ, POTEKP	DESGPSIVHRK	2	no	class II
60	ACTB	P60709	ACTG1, POTEE, POTEF, POTEI, POTEJ, POTEKP	WISKQEYDESGPS	2	no	class II
60	ACTB	P60709	ACTG1, POTEE, POTEF, POTEI, POTEJ, POTEKP	ISKQEYDESGPSIV	2	no	class II
60	ACTB	P60709	ACTG1, POTEE, POTEF, POTEI, POTEJ, POTEKP	SKQEYDESGPS	2	no	class II
60	ACTB	P60709	ACTG1, POTEE, POTEF, POTEI, POTEJ, POTEKP	WISKQEYDESGPSIVHR	1	no	class II
60	ACTB	P60709	ACTG1, POTEE, POTEF, POTEI, POTEJ, POTEKP	MTQIMFETFNTPA	1	yes	class II
60	ACTB	P60709	ACTG1, POTEE, POTEF, POTEI, POTEJ, POTEKP	REKMTQIMFETFNTPA	1	no	class II
60	ACTB	P60709	ACTG1, POTEE, POTEF, POTEI, POTEJ, POTEKP	WISKQEYDESGP	1	no	class II
60	ACTB	P60709	ACTG1, POTEE, POTEF, POTEI, POTEJ, POTEKP	ISKQEYDESGP	1	no	class II
60	ACTB	P60709	ACTG1, POTEE, POTEF, POTEI, POTEJ, POTEKP	KQEYDESGPS	1	no	class II
60	ACTB	P60709	ACTG1, POTEE, POTEI, ACTA2, ACTC1, ACTG2, ACTA1	AASSSSLEK	3	no	class I
60	ACTB	P60709	ACTG1, POTEE, POTEI, ACTA2, ACTC1, ACTG2, ACTA1	AASSSSLEKSYELPDGQVI	3	no	class II
60	ACTB	P60709	ACTG1, POTEE, POTEI, POTEJ, POTEKP	WISKQEYDESGPSIVHRKCF	10	no	class II
60	ACTB	P60709	ACTG1, POTEE, POTEI, POTEJ, POTEKP	ISKQEYDESGPSIVHRKCF	7	no	class II
60	ACTB	P60709	ACTG1, POTEE, POTEI, POTEJ, POTEKP	APLNPKANREKMTQIMFETFNTPA	1	no	class II
60	ACTB	P60709	ACTG1, POTEF	RVAPEEHPVL	37	no	class I
60	ACTB	P60709	ACTG1, POTEF	APEEHPVLL	11	no	class I
60	ACTB	P60709	ACTG1, POTEF	RVAPEEHPV	11	no	class I
60	ACTB	P60709	ACTG1, POTEF	RVAPEEHPVLL	6	no	class I
60	ACTB	P60709	ACTG1, POTEF	APEEHPVL	3	no	class I
60	ACTB	P60709	ACTG1, POTEF	PEEHPVLL	3	no	class I
60	ACTB	P60709	ACTG1, POTEF	VAPEEHPV	3	no	class I
60	ACTB	P60709	ACTG1, POTEF	VAPEEHPVL	1	no	class I
60	ACTB	P60709	ACTG1, POTEF	VAPEEHPVLL	1	no	class I
60	ACTB	P60709	ACTG1, POTEF	RVAPEEHPVL	43	no	class II
60	ACTB	P60709	ACTG1, POTEF	LRVAPEEHPVL	21	no	class II
60	ACTB	P60709	ACTG1, POTEF	RVAPEEHPV	15	no	class II
60	ACTB	P60709	ACTG1, POTEF	NELRVAPEEHPV	6	no	class II
60	ACTB	P60709	ACTG1, POTEF	VAPEEHPVL	5	no	class II
60	ACTB	P60709	ACTG1, POTEF	RVAPEEHPVLL	3	no	class II
60	ACTB	P60709	ACTG1, POTEF	APEEHPVLL	3	no	class II
60	ACTB	P60709	ACTG1, POTEF	NELRVAPEEHPVLL	3	no	class II
60	ACTB	P60709	ACTG1, POTEF	APEEHPVLLTE	1	yes	class II
60	ACTB	P60709	ACTG1, POTEF	ELRVAPEEHPV	1	no	class II
60	ACTB	P60709	ACTG1, POTEF	FYNELRVAPEEHPV	1	no	class II
60	ACTB	P60709	ACTG1, POTEF	RVAPEEHPVLLT	1	no	class II
60	ACTB	P60709	ACTG1, POTEF	VAPEEHPVLL	1	no	class II
60	ACTB	P60709	ACTG2, ACTA2, ACTBL2, ACTC1, ACTG1, ACTA1, POTEE, POTEF, POTEI, POTEJ, POTEKP	YELPDGQVI	5	no	class I
60	ACTB	P60709	POTEKP, ACTG1, POTEE, POTEF, POTEI, POTEJ	ETFNTPAMY	4	no	class I
60	ACTB	P60709	ACTBL2, ACTC1, ACTG1, ACTA1, POTEE, POTEF, POTEI, POTEJ, POTEKP	HTFYNELRV	1	no	class I
60	ACTB	P60709	ACTBL2, ACTG1	YALPHAILR	1	no	class II
60	ACTB	P60709	ACTBL2, ACTG1	AIFQPSFLG	1	no	class II
60	ACTB	P60709	ACTBL2, ACTG1	ASGRTTGIVM	1	no	class II
60	ACTB	P60709	ACTBL2, ACTG1	YASGRTTGIVMD	1	no	class II
60	ACTB	P60709	ACTBL2, ACTG1	YASGRTTGIVMDS	1	no	class II
60	ACTB	P60709	ACTBL2, ACTG1, POTEE, POTEF, POTEKP	YELPDGQVITIGNERFRCPEAI	6	no	class II
60	ACTB	P60709	ACTBL2, ACTG1, POTEE, POTEF, POTEI, POTEJ	VALDFEQEM	1	no	class I
60	ACTB	P60709	ACTBL2, ACTG1, POTEE, POTEF, POTEI, POTEJ, POTEKP	DVDIRKDLY	1	no	class I
60	ACTB	P60709	ACTBL2, ACTG1, POTEE, POTEF, POTEI, POTEJ, POTEKP	SGRTTGIVM	1	no	class II
60	ACTB	P60709	ACTBL2, ACTG1, POTEF, POTEKP	TPAMYVAIQAVLS	8	no	class II
60	ACTB	P60709	ACTBL2, ACTG1, POTEF, POTEKP	TPAMYVAIQAVLSL	8	no	class II
60	ACTB	P60709	ACTBL2, POTEKP, ACTG1, POTEE, POTEF, POTEI, POTEJ	RTTGIVMDS	1	no	class II
60	ACTB	P60709	ACTL6A, ACTL6B, ACTA2, ACTBL2, POTEKP, ACTC1, ACTG1, POTEE, POTEF, POTEI, POTEJ	QMWISKQEY	3	no	class I
60	ACTB	P60709	POTEKP, ACTB, ACTG1, ACTA2, ACTC1, ACTG2, ACTA1	FPSIVGRPRHQG	1	no	class II
60	ACTB	P60709	POTEKP, ACTB, ACTG1, ACTA2, ACTC1, ACTG2, ACTA1	VFPSIVGRPRHQG	1	no	class II
60	ACTB	P60709	POTEKP, ACTB, ACTG1, POTEE, POTEF, POTEI, POTEJ	SGPSIVHRK	2	no	class I
60	ACTB	P60709	POTEKP, ACTB, ACTG1, POTEE, POTEF, POTEI, POTEJ	WISKQEYDESGPSIV	1	no	class II
60	ACTB	P60709	POTEKP, ACTB, ACTG1, POTEE, POTEF, POTEI, POTEJ, ACTA2, ACTC1, ACTG2, ACTA1	NELRVAPEE	1	no	class II
60	ACTB	P60709	POTEKP, ACTB, ACTG1, POTEE, POTEF, POTEI, POTEJ, ACTBL2	SGRTTGIVM	1	no	class I
60	ACTB	P60709	POTEKP, ACTB, ACTG1, POTEE, POTEI, POTEJ	ESGPSIVHRKCF	1	no	class II
60	ACTB	P60709	POTEKP, ACTB, ACTG1, POTEE, POTEI, POTEJ	DESGPSIVHRKCF	1	no	class II
60	ACTB	P60709	POTEKP, ACTB, ACTG1, POTEE, POTEI, POTEJ, ACTA2, ACTC1, ACTG2, ACTA1	TEAPLNPKAN	2	no	class II
60	ACTB	P60709	POTEKP, ACTB, ACTG1, POTEE, POTEI, POTEJ, ACTA2, ACTC1, ACTG2, ACTA1	LTEAPLNPKANREK	2	no	class II
60	ACTB	P60709	POTEKP, ACTB, ACTG1, POTEE, POTEI, POTEJ, ACTA2, ACTC1, ACTG2, ACTA1	TEAPLNPKANR	1	no	class II
60	ACTB	P60709	POTEKP, ACTB, ACTG1, POTEE, POTEI, POTEJ, ACTA2, ACTC1, ACTG2, ACTA1	LTEAPLNPKANREKMTQI	1	no	class II
60	ACTB	P60709	POTEKP, ACTB, ACTG1, POTEE, POTEI, POTEJ, ACTA2, ACTC1, ACTG2, ACTA1	LTEAPLNPKANREKMTQIM	1	no	class II
60	ACTB	P60709	POTEKP, ACTB, ACTG1, POTEE, POTEI, POTEJ, ACTA2, ACTC1, ACTG2, ACTA1	TEAPLNPKA	1	no	class II
60	ACTB	P60709	POTEKP, ACTB, ACTG1, POTEE, POTEI, POTEJ, ACTA2, ACTC1, ACTG2, ACTA1	TEAPLNPKANREKMTQIM	1	no	class II
60	ACTB	P60709	POTEKP, ACTB, ACTG1, POTEF, ACTA2, ACTC1, ACTG2, ACTA1, ACTBL2	IQAVLSLY	1	no	class I
133	ADM	P35318		LPEAGPGRTL	3	yes	class I
133	ADM	P35318		KLVSVALMY	1	yes	class I
133	ADM	P35318		LADVKAGPA	1	no	class I
375790	AGRN	O00468		NVDPVQHTY	14	no	class I
375790	AGRN	O00468		APDVARALL	5	yes	class I
375790	AGRN	O00468		ALLDGRVQL	4	no	class I
375790	AGRN	O00468		STVPVNTNR	4	yes	class I
375790	AGRN	O00468		RAPDVARAL	2	yes	class I
375790	AGRN	O00468		KVFQGVLEL	1	no	class I
375790	AGRN	O00468		KVLGAPVPAF	1	yes	class I
375790	AGRN	O00468		RRLEFRYDL	1	yes	class I
375790	AGRN	O00468		DTRIFFVNPAPPYLWP	16	no	class II
375790	AGRN	O00468		APVPAFEGRSFLAFPT	14	no	class II
375790	AGRN	O00468		APVPAFEGRSFLAFPTL	10	no	class II
375790	AGRN	O00468		GDTRIFFVNPAPPYLWPA	9	no	class II
375790	AGRN	O00468		GDTRIFFVNPAPPYLWP	8	no	class II
375790	AGRN	O00468		DTRIFFVNPAPPYLWPA	7	no	class II
375790	AGRN	O00468		TGDTRIFFVNPAPPYLWPA	6	yes	class II
375790	AGRN	O00468		KVRVWRYLKGKDLVAR	6	no	class II
375790	AGRN	O00468		ALEFRALEPQGLLL	5	no	class II
375790	AGRN	O00468		GRSFLAFPTLRAYHT	5	no	class II
375790	AGRN	O00468		VRVWRYLKGKDLVAR	5	no	class II
375790	AGRN	O00468		SGPFLADFNGFSHL	4	no	class II
375790	AGRN	O00468		EGRSFLAFPTLRAYHT	3	no	class II
375790	AGRN	O00468		GAPVPAFEGRSFLAFPTL	3	yes	class II
375790	AGRN	O00468		LALEFRALEPQGLLL	3	no	class II
375790	AGRN	O00468		LEFRALEPQGLLL	3	yes	class II
375790	AGRN	O00468		DTRIFFVNPAPPYLW	2	no	class II
375790	AGRN	O00468		VDVHFDPTTAFRAPDV	2	no	class II
375790	AGRN	O00468		APVPAFEGRSFLAFPTLRAYHT	2	no	class II
375790	AGRN	O00468		DTRIFFVNPAPPYL	2	no	class II
375790	AGRN	O00468		GSGPFLADFNGFSHL	2	yes	class II
375790	AGRN	O00468		SGPFLADFNGFSH	2	no	class II
375790	AGRN	O00468		IVDVHFDPTTAFRAPD	1	yes	class II
375790	AGRN	O00468		AIVDVHFDPTTAFRAPD	1	yes	class II
375790	AGRN	O00468		APVPAFEGRSFLAFPTLR	1	no	class II
375790	AGRN	O00468		APVPAFEGRSFLAFPTLRAYH	1	yes	class II
375790	AGRN	O00468		EFRALEPQGLLL	1	yes	class II
375790	AGRN	O00468		GAPVPAFEGRSFLAFPT	1	yes	class II
375790	AGRN	O00468		GSGPFLADFNGFSH	1	no	class II
375790	AGRN	O00468		KVRVWRYLKGKDL	1	yes	class II
375790	AGRN	O00468		KVRVWRYLKGKDLVA	1	yes	class II
375790	AGRN	O00468		KVRVWRYLKGKDLVARE	1	yes	class II
375790	AGRN	O00468		LDDLFRNSDVKK	1	yes	class II
375790	AGRN	O00468		RGIVTDGRSGCTP	1	yes	class II
375790	AGRN	O00468		VRVWRYLKGKDL	1	yes	class II
375790	AGRN	O00468		VRVWRYLKGKDLVARE	1	yes	class II
226	ALDOA	P04075		ALSDHHIYL	18	no	class I
226	ALDOA	P04075		SESLFVSNHAY	12	no	class I
226	ALDOA	P04075		LSDHHIYL	12	no	class I
226	ALDOA	P04075		SLFVSNHAY	9	no	class I
226	ALDOA	P04075		TENTEENRRFY	7	no	class I
226	ALDOA	P04075		ASINLNAINK	6	no	class I
226	ALDOA	P04075		KPWALTFSY	4	no	class I
226	ALDOA	P04075		ESTGSIAKR	4	no	class I
226	ALDOA	P04075		HHIYLEGTLL	4	no	class I
226	ALDOA	P04075		RTVPPAVTGITF	4	yes	class I
226	ALDOA	P04075		SEEEASINL	4	yes	class I
226	ALDOA	P04075		ELSDIAHRI	3	no	class I
226	ALDOA	P04075		MENANVLARY	3	no	class I
226	ALDOA	P04075		ESTGSIAKRL	2	no	class I
226	ALDOA	P04075		LSDIAHRI	2	no	class I
226	ALDOA	P04075		QEEYVKRAL	2	yes	class I
226	ALDOA	P04075		RALQASALK	2	yes	class I
226	ALDOA	P04075		SINLNAINK	2	no	class I
226	ALDOA	P04075		STGSIAKR	2	no	class I
226	ALDOA	P04075		TENTEENRRF	2	yes	class I
226	ALDOA	P04075		TQKFSHEEI	2	no	class I
226	ALDOA	P04075		VPPAVTGITF	2	no	class I
226	ALDOA	P04075		DGRPFPQVI	1	yes	class I
226	ALDOA	P04075		GRALQASALK	1	yes	class I
226	ALDOA	P04075		KIGEHTPSAL	1	no	class I
226	ALDOA	P04075		LFVSNHAY	1	no	class I
226	ALDOA	P04075		RRFYRQLLL	1	yes	class I
226	ALDOA	P04075		AAVYKALSDHHIY	8	no	class II
226	ALDOA	P04075		SLFVSNHAY	6	no	class II
226	ALDOA	P04075		VVGIKVDKGVVPLAGTN	5	no	class II
226	ALDOA	P04075		IGGVILFHETLYQKADD	4	no	class II
226	ALDOA	P04075		APGKGILAADESTGSIA	2	no	class II
226	ALDOA	P04075		ESTGSIAKR	2	no	class II
226	ALDOA	P04075		IGGVILFHETLYQKAD	2	no	class II
226	ALDOA	P04075		AAVYKALSDHHIYL	1	no	class II
226	ALDOA	P04075		AAVYKALSDHHIYLE	1	no	class II
226	ALDOA	P04075		ALSDHHIYL	1	no	class II
226	ALDOA	P04075		APGKGILAADESTGSIAK	1	no	class II
226	ALDOA	P04075		APGKGILAADESTGSIAKRLQSI	1	no	class II
226	ALDOA	P04075		AVYKALSDHHIY	1	no	class II
226	ALDOA	P04075		ESTGSIAKRLQSIGTENTEE	1	yes	class II
226	ALDOA	P04075		ESTGSIAKRLQSIGTENTEENRRF	1	yes	class II
226	ALDOA	P04075		GGKKENLKAAQEEYVK	1	yes	class II
226	ALDOA	P04075		GGKKENLKAAQEEYVKR	1	no	class II
226	ALDOA	P04075		GKKENLKAAQEEYVK	1	no	class II
226	ALDOA	P04075		GKKENLKAAQEEYVKR	1	no	class II
226	ALDOA	P04075		GKYTPSGQAGAAASESL	1	yes	class II
226	ALDOA	P04075		GVVGIKVDKGVVPLAG	1	no	class II
226	ALDOA	P04075		GVVGIKVDKGVVPLAGTN	1	no	class II
226	ALDOA	P04075		KGGVVGIKVDKGVVP	1	no	class II
226	ALDOA	P04075		KKENLKAAQEEYVK	1	no	class II
226	ALDOA	P04075		KKENLKAAQEEYVKR	1	no	class II
226	ALDOA	P04075		KYTPSGQAGAAASESL	1	yes	class II
226	ALDOA	P04075		LAAVYKALSDHHIYLE	1	yes	class II
226	ALDOA	P04075		VPPAVTGITF	1	no	class II
226	ALDOA	P04075	ALDOB	GVILFHETLY	1	yes	class I
226	ALDOA	P04075	ALDOB	VILFHETL	1	no	class I
226	ALDOA	P04075	ALDOB	IPDGDHDL	3	no	class I
226, 230	ALDOA, ALDOC	P04075 , P09972	ALDOB	TEKVLAAVY	6	no	class I
226, 230	ALDOA, ALDOC	P04075 , P09972	ALDOB	VTEKVLAAVYK	4	no	class I
226, 230	ALDOA, ALDOC	P04075 , P09972	ALDOB	GLSERCAQY	3	no	class I
226, 230	ALDOA, ALDOC	P04075 , P09972	ALDOB	VTEKVLAAVY	2	yes	class I
226, 230	ALDOA, ALDOC	P04075 , P09972		IAMATVTAL	6	no	class I
226, 230	ALDOA, ALDOC	P04075 , P09972		EIAMATVTALR	4	no	class I
226, 230	ALDOA, ALDOC	P04075 , P09972		VPIVEPEI	4	yes	class I
226, 230	ALDOA, ALDOC	P04075 , P09972		AMATVTALR	3	yes	class I
226, 230	ALDOA, ALDOC	P04075 , P09972		TTQGLDGLSER	3	no	class I
226, 230	ALDOA, ALDOC	P04075 , P09972		KRCQYVTEKVL	1	yes	class I
226, 230	ALDOA, ALDOC	P04075 , P09972		VVGIKVDKGVVPLAG	5	no	class II
226, 230	ALDOA, ALDOC	P04075 , P09972		NVLARYASICQQNG	2	no	class II
226, 230	ALDOA, ALDOC	P04075 , P09972		NVLARYASICQQNGIVP	2	no	class II
226, 230	ALDOA, ALDOC	P04075 , P09972		ALTFSYGRALQASAL	1	no	class II
226, 230	ALDOA, ALDOC	P04075 , P09972		VLARYASICQQNG	1	no	class II
226, 230	ALDOA, ALDOC	P04075 , P09972		VVGIKVDKGVVPLAGT	1	no	class II
226, 230	ALDOA, ALDOC	P04075 , P09972	ALDOB	GRALQASAL	1	no	class I
230	ALDOC	P09972		ALSDHHVYL	6	no	class I
230	ALDOC	P09972		ESVGSMAKR	4	no	class I
230	ALDOC	P09972		SLYIANHAY	3	no	class I
230	ALDOC	P09972		ASFNLNAINR	2	no	class I
230	ALDOC	P09972		RALQASALNAW	2	yes	class I
230	ALDOC	P09972		ELSDIALRI	1	no	class I
230	ALDOC	P09972		ESVGSMAKRL	1	yes	class I
230	ALDOC	P09972		GEDGGAAAQSL	1	yes	class I
230	ALDOC	P09972		VENTEENRRLY	1	yes	class I
230	ALDOC	P09972		VIFFHETLY	1	yes	class I
230	ALDOC	P09972		VPPAVPGVTF	1	yes	class I
230	ALDOC	P09972		APGKGILAADESVGSMA	1	no	class II
51129	ANGPTL4	Q9BY76		AQNSRIQQLF	4	yes	class I
51129	ANGPTL4	Q9BY76		AQNSRIQQL	3	yes	class I
51129	ANGPTL4	Q9BY76		RTRSQLSALER	2	yes	class I
51129	ANGPTL4	Q9BY76		DEMNVLAH	1	yes	class I
51129	ANGPTL4	Q9BY76		LPRDCQELF	1	yes	class I
51129	ANGPTL4	Q9BY76		RPWEAYKAGF	1	yes	class I
51129	ANGPTL4	Q9BY76		SRIQQLFHK	1	yes	class I
51129	ANGPTL4	Q9BY76		NSRIQQLFHKVAQQ	2	yes	class II
51129	ANGPTL4	Q9BY76		EDTAYSLQLTAPVAGQ	1	yes	class II
51129	ANGPTL4	Q9BY76		EKQHLRIQHLQSQFG	1	yes	class II
51129	ANGPTL4	Q9BY76		SRIQQLFHKVAQQ	1	yes	class II
51129	ANGPTL4	Q9BY76		TRSQLSALERRLSA	1	yes	class II
302	ANXA2	P07355		LIDQDARDLY	5	yes	class I
302	ANXA2	P07355		TIVNILTNR	4	no	class I
302	ANXA2	P07355		AQRQDIAFAY	3	no	class I
302	ANXA2	P07355		EVTIVNILTNR	2	no	class I
302	ANXA2	P07355		ELIDQDARDL	1	no	class I
302	ANXA2	P07355		QRQDIAFAY	1	no	class I
302	ANXA2	P07355		RLYDSMKGK	1	yes	class I
302	ANXA2	P07355		DEVTIVNILTNRSNAQ	4	no	class II
302	ANXA2	P07355		EVTIVNILTNRSNAQ	4	no	class II
302	ANXA2	P07355		GVDEVTIVNILTNRSNAQ	4	no	class II
302	ANXA2	P07355		DEVTIVNILTNRSN	3	no	class II
302	ANXA2	P07355		VDEVTIVNILTNRSNAQ	3	no	class II
302	ANXA2	P07355		GVDEVTIVNILTNRSNAQR	2	yes	class II
302	ANXA2	P07355		ELIDQDARDLYDAG	1	yes	class II
302	ANXA2	P07355		EVTIVNILTNRSN	1	no	class II
302	ANXA2	P07355		GSVIDYELIDQDAR	1	no	class II
302	ANXA2	P07355		GVDEVTIVNILTNRSN	1	no	class II
302	ANXA2	P07355	ANXA2P2	DALNIETAI	8	no	class I
302	ANXA2	P07355	ANXA2P2	DLYDAGVKR	3	no	class I
302	ANXA2	P07355	ANXA2P2	IQQDTKGDY	2	no	class I
302	ANXA2	P07355	ANXA2P2	MLKIRSEF	1	no	class I
302	ANXA2	P07355	ANXA2P2	ALSGHLETV	1	no	class I
302	ANXA2	P07355	ANXA2P2	LENAFLNLV	1	no	class I
302	ANXA2	P07355	ANXA2P2	SEVDMLKIRSEF	1	no	class I
302	ANXA2	P07355	ANXA2P2	SLIEIICSR	1	no	class I
302	ANXA2	P07355	ANXA2P2	TRDKVLIRI	1	no	class I
302	ANXA2	P07355	ANXA2P2	RDALNIETAIKTKG	10	no	class II
302	ANXA2	P07355	ANXA2P2	ERDALNIETAIKTKG	9	no	class II
302	ANXA2	P07355	ANXA2P2	TPPSAYGSVKAYTNFDAER	8	no	class II
302	ANXA2	P07355	ANXA2P2	TPPSAYGSVKAYTNFDAERD	8	no	class II
302	ANXA2	P07355	ANXA2P2	DVPKWISIMTERSVPH	8	no	class II
302	ANXA2	P07355	ANXA2P2	TPPSAYGSVKAYTNFDAERDA	7	no	class II
302	ANXA2	P07355	ANXA2P2	PKWISIMTERSVPH	7	no	class II
302	ANXA2	P07355	ANXA2P2	VPKWISIMTERSVPH	7	no	class II
302	ANXA2	P07355	ANXA2P2	YYIQQDTKGDYQK	7	no	class II
302	ANXA2	P07355	ANXA2P2	DLEKDIISDTSGDFRK	6	yes	class II
302	ANXA2	P07355	ANXA2P2	YYIQQDTKGDYQKA	6	no	class II
302	ANXA2	P07355	ANXA2P2	YYYIQQDTKGDYQK	6	no	class II
302	ANXA2	P07355	ANXA2P2	TDVPKWISIMTERSVPH	5	no	class II
302	ANXA2	P07355	ANXA2P2	ERDALNIETAIKTKGVD	5	no	class II
302	ANXA2	P07355	ANXA2P2	RDALNIETAIKTKGVD	5	no	class II
302	ANXA2	P07355	ANXA2P2	TSGDFRKLMVALAKG	5	no	class II
302	ANXA2	P07355	ANXA2P2	YYYIQQDTKGDYQKA	4	yes	class II
302	ANXA2	P07355	ANXA2P2	RDALNIETAIKTKGVDE	4	no	class II
302	ANXA2	P07355	ANXA2P2	YGSVKAYTNFDAER	3	no	class II
302	ANXA2	P07355	ANXA2P2	GTDVPKWISIMTERSVPH	3	no	class II
302	ANXA2	P07355	ANXA2P2	DVPKWISIMTERSVPHL	3	no	class II
302	ANXA2	P07355	ANXA2P2	AERDALNIETAIKTKGVDE	2	no	class II
302	ANXA2	P07355	ANXA2P2	DALNIETAIKTKG	2	yes	class II
302	ANXA2	P07355	ANXA2P2	KGTDVPKWISIMTERSVPH	2	no	class II
302	ANXA2	P07355	ANXA2P2	RKGTDVPKWISIMTERSVPH	2	no	class II
302	ANXA2	P07355	ANXA2P2	AYGSVKAYTNFDAER	1	no	class II
302	ANXA2	P07355	ANXA2P2	AYGSVKAYTNFDAERD	1	no	class II
302	ANXA2	P07355	ANXA2P2	LEKDIISDTSGDFRK	1	yes	class II
302	ANXA2	P07355	ANXA2P2	TPPSAYGSVKAYTNFDAERDAL	1	no	class II
302	ANXA2	P07355	ANXA2P2	ALNIETAIKTKGVDE	1	yes	class II
302	ANXA2	P07355	ANXA2P2	DAERDALNIETAIKTKG	1	yes	class II
302	ANXA2	P07355	ANXA2P2	DAERDALNIETAIKTKGVDE	1	no	class II
302	ANXA2	P07355	ANXA2P2	DALNIETAIKTKGVDE	1	yes	class II
302	ANXA2	P07355	ANXA2P2	DFRKLMVALAKGRRA	1	no	class II
302	ANXA2	P07355	ANXA2P2	DVPKWISIMTERSVP	1	no	class II
302	ANXA2	P07355	ANXA2P2	EKDIISDTSGDFRK	1	yes	class II
302	ANXA2	P07355	ANXA2P2	GSVKAYTNFDAERDA	1	yes	class II
302	ANXA2	P07355	ANXA2P2	GTDVPKWISIMTERSVPHL	1	no	class II
302	ANXA2	P07355	ANXA2P2	IMTERSVPHLQKVFDR	1	no	class II
302	ANXA2	P07355	ANXA2P2	IMTERSVPHLQKVFDRY	1	no	class II
302	ANXA2	P07355	ANXA2P2	IRSEFKRKYGKSLYY	1	no	class II
302	ANXA2	P07355	ANXA2P2	IRSEFKRKYGKSLYYY	1	no	class II
302	ANXA2	P07355	ANXA2P2	MTERSVPHLQKVFDR	1	no	class II
302	ANXA2	P07355	ANXA2P2	SGDFRKLMVALAKG	1	no	class II
302	ANXA2	P07355	ANXA2P2	SIMTERSVPH	1	no	class II
302	ANXA2	P07355	ANXA2P2	TDVPKWISIMTERSVPHL	1	no	class II
302	ANXA2	P07355	ANXA2P2	YGSVKAYTNFDAERDA	1	no	class II
302	ANXA2	P07355	ANXA2P2	YIQQDTKGDYQK	1	yes	class II
302	ANXA2	P07355	ANXA2P2	YYIQQDTKGDYQKAL	1	no	class II
302	ANXA2	P07355	ANXA2P2	SAYGSVKAY	18	no	class I
302	ANXA2	P07355	ANXA2P2	QELQEINRVY	7	no	class I
307	ANXA4	P09525		SAYFAEKLYK	7	no	class I
307	ANXA4	P09525		NAMEDAQTL	6	no	class I
307	ANXA4	P09525		AQRQEIRTAY	5	no	class I
307	ANXA4	P09525		DEVKFLTVL	5	no	class I
307	ANXA4	P09525		DEVKFLTV	3	no	class I
307	ANXA4	P09525		IRSDTSFMF	3	no	class I
307	ANXA4	P09525		SQKDIEQSI	3	no	class I
307	ANXA4	P09525		AEIDMLDIRAHF	2	yes	class I
307	ANXA4	P09525		KSAYFAEKLYK	2	yes	class I
307	ANXA4	P09525		RLYGKSLYSF	2	no	class I
307	ANXA4	P09525		FMFQRVLV	1	yes	class I
307	ANXA4	P09525		ALVRQDAQDL	1	no	class I
307	ANXA4	P09525		DIRSDTSF	1	yes	class I
307	ANXA4	P09525		FIKGDTSGDY	1	yes	class I
307	ANXA4	P09525		FMFQRVLVSL	1	yes	class I
307	ANXA4	P09525		FQRVLVSL	1	no	class I
307	ANXA4	P09525		LVRQDAQDL	1	yes	class I
307	ANXA4	P09525		NAMEDAQTLR	1	yes	class I
307	ANXA4	P09525		NTAQRQEIR	1	yes	class I
307	ANXA4	P09525		QRQEIRTAY	1	yes	class I
307	ANXA4	P09525		SAGGRDEGNY	1	yes	class I
307	ANXA4	P09525		SAYFAEKLY	1	yes	class I
307	ANXA4	P09525		VRQDAQDL	1	yes	class I
307	ANXA4	P09525		ISQTYQQQYGRSLEDD	10	no	class II
307	ANXA4	P09525		ISQTYQQQYGRSLED	7	yes	class II
307	ANXA4	P09525		IGRDLIDDLKSELSG	3	yes	class II
307	ANXA4	P09525		TPTVLYDVQELRRA	3	no	class II
307	ANXA4	P09525		LEDDIRSDTSFMFQR	2	yes	class II
307	ANXA4	P09525		TPTVLYDVQELRRAM	2	yes	class II
307	ANXA4	P09525		IRTAYKSTIGRDL	1	no	class II
307	ANXA4	P09525		IRTAYKSTIGRDLIDD	1	no	class II
307	ANXA4	P09525		AASGFNAMEDAQTLR	1	yes	class II
307	ANXA4	P09525		ALVRQDAQDL	1	yes	class II
307	ANXA4	P09525		AQRQEIRTAY	1	yes	class II
307	ANXA4	P09525		DIRAHFKRLYGKSLYS	1	yes	class II
307	ANXA4	P09525		DIRAHFKRLYGKSLYSF	1	yes	class II
307	ANXA4	P09525		EIRRISQTYQQQYGRSLEDD	1	yes	class II
307	ANXA4	P09525		FIKGDTSGDY	1	yes	class II
307	ANXA4	P09525		FIKGDTSGDYR	1	yes	class II
307	ANXA4	P09525		FIKGDTSGDYRKVL	1	yes	class II
307	ANXA4	P09525		IEILASRTPEE	1	yes	class II
307	ANXA4	P09525		IKGDTSGDYRKVL	1	yes	class II
307	ANXA4	P09525		IRAHFKRLYGKSLYS	1	yes	class II
307	ANXA4	P09525		IRAHFKRLYGKSLYSF	1	yes	class II
307	ANXA4	P09525		ISQTYQQQYGRSLE	1	yes	class II
307	ANXA4	P09525		ISQTYQQQYGRSLEDDIR	1	yes	class II
307	ANXA4	P09525		LSAGGRDEGNYLD	1	yes	class II
307	ANXA4	P09525		LVRQDAQDL	1	yes	class II
307	ANXA4	P09525		QRQEIRTAYKSTIGR	1	yes	class II
307	ANXA4	P09525		QRQEIRTAYKSTIGRD	1	no	class II
307	ANXA4	P09525		RQEIRTAYKSTIGR	1	no	class II
307	ANXA4	P09525		RTPEEIRRISQTYQQQYGRSLEDD	1	yes	class II
307	ANXA4	P09525		SAGGRDEGNY	1	yes	class II
307	ANXA4	P09525		SFIKGDTSGDYRKVL	1	yes	class II
307	ANXA4	P09525		TDEDAIISVLAYR	1	yes	class II
307	ANXA4	P09525		TPEEIRRISQTYQQQYGRSLEDDIR	1	yes	class II
307	ANXA4	P09525		TPTVLYDVQELRR	1	yes	class II
307	ANXA4	P09525		VSLSAGGRDEGN	1	yes	class II
307	ANXA4	P09525		VSLSAGGRDEGNY	1	yes	class II
307	ANXA4	P09525		YSFIKGDTSGDY	1	yes	class II
307	ANXA4	P09525		YSFIKGDTSGDYRKVL	1	no	class II
307, 308	ANXA4, ANXA5	P08758 , P09525		IKGDTSGDY	1	yes	class II
308	ANXA5	P08758		DAYELKHAL	7	no	class I
308	ANXA5	P08758		DEEKFITIF	4	no	class I
308	ANXA5	P08758		RLYDAYELK	3	no	class I
308	ANXA5	P08758		ESILTLLTSR	2	no	class I
308	ANXA5	P08758		FEKLIVAL	1	no	class I
308	ANXA5	P08758		FRKNFATSL	1	yes	class I
308	ANXA5	P08758		ISAAFKTLF	1	no	class I
308	ANXA5	P08758		IKQVYEEEYGSSLEDD	4	no	class II
308	ANXA5	P08758		IKQVYEEEYGSSLED	3	yes	class II
308	ANXA5	P08758		GNLEQLLLAVVKSIRS	1	yes	class II
308	ANXA5	P08758		AIKQVYEEEYGSSLEDD	1	yes	class II
308	ANXA5	P08758		FRKNFATSLYSMIKG	1	yes	class II
308	ANXA5	P08758		FRKNFATSLYSMIKGDT	1	no	class II
308	ANXA5	P08758		TGKFEKLIVALMKPS	1	no	class II
308	ANXA5	P08758		VVKSIRSIPAYLAETL	1	no	class II
308	ANXA5	P08758		YDAYELKHALKGAG	1	yes	class II
308	ANXA5	P08758		YDAYELKHALKGAGTN	1	no	class II
372	ARCN1	P48444		RPSGPSKAL	9	no	class I
372	ARCN1	P48444		ETTFLVDKY	7	no	class I
372	ARCN1	P48444		FVETESVRY	6	yes	class I
372	ARCN1	P48444		AFDEIVALGY	4	no	class I
372	ARCN1	P48444		VETESVRY	3	no	class I
372	ARCN1	P48444		IQVTKVTQV	2	no	class I
372	ARCN1	P48444		TEMDSHEEKVF	2	no	class I
372	ARCN1	P48444		FAFDEIVAL	1	no	class I
372	ARCN1	P48444		KAKELQQAR	1	no	class I
372	ARCN1	P48444		NSDVGVLKW	1	yes	class I
372	ARCN1	P48444		RENVNLAQI	1	no	class I
372	ARCN1	P48444		VENEDKKGVQL	1	yes	class I
567	B2M	P61769		IQRTPKIQVY	16	no	class I
567	B2M	P61769		LSFSKDWSF	6	no	class I
567	B2M	P61769		HPSDIEVDLL	3	no	class I
567	B2M	P61769		HPSDIEVDL	2	no	class I
567	B2M	P61769		AENGKSNFL	2	no	class I
567	B2M	P61769		GLEAIQRTPK	2	no	class I
567	B2M	P61769		SKDWSFYLL	2	no	class I
567	B2M	P61769		IEKVEHSDL	1	yes	class I
567	B2M	P61769		SFSKDWSFY	1	no	class I
567	B2M	P61769		SRSVALAVL	1	no	class I
567	B2M	P61769		SRSVALAVLAL	1	yes	class I
567	B2M	P61769		RTPKIQVYSRHPAEN	15	no	class II
567	B2M	P61769		RTPKIQVYSRHPAENGK	14	no	class II
567	B2M	P61769		RTPKIQVYSRHPAENG	12	no	class II
567	B2M	P61769		TPKIQVYSRHPAEN	11	no	class II
567	B2M	P61769		TPKIQVYSRHPAE	11	no	class II
567	B2M	P61769		TPKIQVYSRHPAENGK	11	no	class II
567	B2M	P61769		RTPKIQVYSRHPA	10	no	class II
567	B2M	P61769		RTPKIQVYSRHPAE	10	no	class II
567	B2M	P61769		TPKIQVYSRHPA	9	no	class II
567	B2M	P61769		RTPKIQVYSRHPAENGKSN	8	no	class II
567	B2M	P61769		IQRTPKIQVYSRHPAENGKSN	8	no	class II
567	B2M	P61769		TPKIQVYSRHPAENG	7	no	class II
567	B2M	P61769		IQRTPKIQVYSRHPAENGK	6	no	class II
567	B2M	P61769		PKIQVYSRHPAEN	6	no	class II
567	B2M	P61769		IQRTPKIQVYSRHPAEN	5	no	class II
567	B2M	P61769		FYLLYYTEFTPTEK	5	no	class II
567	B2M	P61769		LLYYTEFTPTEKDE	4	no	class II
567	B2M	P61769		YLLYYTEFTPTEKD	3	no	class II
567	B2M	P61769		FYLLYYTEFTPTEKD	3	no	class II
567	B2M	P61769		FYLLYYTEFTPTEKDE	3	yes	class II
567	B2M	P61769		IQRTPKIQVYSRHPA	3	no	class II
567	B2M	P61769		IQRTPKIQVYSRHPAE	3	no	class II
567	B2M	P61769		IQRTPKIQVYSRHPAENG	3	no	class II
567	B2M	P61769		QRTPKIQVYSRHPAENGK	3	no	class II
567	B2M	P61769		SFYLLYYTEFTPTEKD	3	no	class II
567	B2M	P61769		SFYLLYYTEFTPTEKDE	3	no	class II
567	B2M	P61769		TPKIQVYSRHPAENGKSN	3	no	class II
567	B2M	P61769		YLLYYTEFTPTEKDE	3	no	class II
567	B2M	P61769		EHSDLSFSKDWSFYL	2	no	class II
567	B2M	P61769		IQRTPKIQVYSRHPAENGKSNFL	2	no	class II
567	B2M	P61769		IQRTPKIQVYSRHPAENGKSNFLN	2	no	class II
567	B2M	P61769		IQVYSRHPAENGKSN	2	no	class II
567	B2M	P61769		LLYYTEFTPTEKD	2	no	class II
567	B2M	P61769		RTPKIQVYSRHPAENGKS	2	no	class II
567	B2M	P61769		SFYLLYYTEFTPTEK	2	no	class II
567	B2M	P61769		TPKIQVYSRHP	2	no	class II
567	B2M	P61769		TPKIQVYSRHPAENGKS	2	no	class II
567	B2M	P61769		IQRTPKIQV	1	no	class II
567	B2M	P61769		VEHSDLSFSKDWSFYL	1	no	class II
567	B2M	P61769		DEYACRVNHVTLS	1	yes	class II
567	B2M	P61769		DEYACRVNHVTLSQP	1	yes	class II
567	B2M	P61769		DEYACRVNHVTLSQPK	1	yes	class II
567	B2M	P61769		EFTPTEKDEYACRVNHVTLSQPK	1	yes	class II
567	B2M	P61769		EKDEYACRVNHVT	1	no	class II
567	B2M	P61769		EKDEYACRVNHVTL	1	no	class II
567	B2M	P61769		EKDEYACRVNHVTLS	1	no	class II
567	B2M	P61769		EKDEYACRVNHVTLSQP	1	no	class II
567	B2M	P61769		EKDEYACRVNHVTLSQPK	1	no	class II
567	B2M	P61769		FTPTEKDEYACRVNHVTLSQPK	1	no	class II
567	B2M	P61769		FTPTEKDEYACRVNHVTLSQPKIV	1	yes	class II
567	B2M	P61769		FTPTEKDEYACRVNHVTLSQPKIVK	1	yes	class II
567	B2M	P61769		HSDLSFSKDWSFYL	1	no	class II
567	B2M	P61769		IQRTPKIQVY	1	no	class II
567	B2M	P61769		IQRTPKIQVYSRHPAENGKS	1	no	class II
567	B2M	P61769		IQRTPKIQVYSRHPAENGKSNF	1	no	class II
567	B2M	P61769		IQVYSRHPAENGK	1	no	class II
567	B2M	P61769		IQVYSRHPAENGKS	1	no	class II
567	B2M	P61769		IQVYSRHPAENGKSNF	1	yes	class II
567	B2M	P61769		KDEYACRVNHVT	1	yes	class II
567	B2M	P61769		KDEYACRVNHVTL	1	no	class II
567	B2M	P61769		KDEYACRVNHVTLS	1	no	class II
567	B2M	P61769		KDEYACRVNHVTLSQP	1	yes	class II
567	B2M	P61769		KDEYACRVNHVTLSQPK	1	yes	class II
567	B2M	P61769		LLYYTEFTPTEK	1	no	class II
567	B2M	P61769		PKIQVYSRHPA	1	yes	class II
567	B2M	P61769		PKIQVYSRHPAE	1	no	class II
567	B2M	P61769		PKIQVYSRHPAENGK	1	no	class II
567	B2M	P61769		PTEKDEYACRVNHVTLSQPK	1	yes	class II
567	B2M	P61769		QRTPKIQVYSRHPAE	1	no	class II
567	B2M	P61769		QRTPKIQVYSRHPAEN	1	no	class II
567	B2M	P61769		QRTPKIQVYSRHPAENG	1	no	class II
567	B2M	P61769		QRTPKIQVYSRHPAENGKS	1	no	class II
567	B2M	P61769		QRTPKIQVYSRHPAENGKSN	1	no	class II
567	B2M	P61769		RTPKIQVYSRHPAENGKSNFLN	1	no	class II
567	B2M	P61769		SFSKDWSFYLL	1	no	class II
567	B2M	P61769		SFSKDWSFYLLYYT	1	yes	class II
567	B2M	P61769		TEFTPTEKDEYACRVNHVTLSQPK	1	yes	class II
567	B2M	P61769		TEKDEYACRVNHVTLSQP	1	no	class II
567	B2M	P61769		TEKDEYACRVNHVTLSQPK	1	no	class II
567	B2M	P61769		TPTEKDEYACRVNHVTL	1	no	class II
567	B2M	P61769		TPTEKDEYACRVNHVTLS	1	no	class II
567	B2M	P61769		TPTEKDEYACRVNHVTLSQ	1	yes	class II
567	B2M	P61769		TPTEKDEYACRVNHVTLSQP	1	no	class II
567	B2M	P61769		TPTEKDEYACRVNHVTLSQPK	1	no	class II
567	B2M	P61769		TPTEKDEYACRVNHVTLSQPKI	1	yes	class II
567	B2M	P61769		TPTEKDEYACRVNHVTLSQPKIV	1	yes	class II
567	B2M	P61769		TPTEKDEYACRVNHVTLSQPKIVK	1	yes	class II
567	B2M	P61769		YLLYYTEFTPTEK	1	no	class II
567	B2M	P61769		YSRHPAENGKSNF	1	no	class II
567	B2M	P61769		YTEFTPTEKDE	1	no	class II
567	B2M	P61769		YTEFTPTEKDEYACRVNHVTLSQPK	1	yes	class II
567	B2M	P61769		YVSGFHPSDIE	1	no	class II
567	B2M	P61769		YYTEFTPTEK	1	no	class II
567	B2M	P61769		YYTEFTPTEKDE	1	no	class II
633	BGN	P21810		WPLWRLVSL	10	no	class I
633	BGN	P21810		LRYSKLYRL	2	no	class I
633	BGN	P21810		EDLLRYSKL	1	no	class I
633	BGN	P21810		QRGFWDFTL	1	yes	class I
633	BGN	P21810		VPKEISPDTTLLDLQN	12	no	class II
633	BGN	P21810		VPKEISPDTTLLDLQNN	10	no	class II
633	BGN	P21810		VPKEISPDTTLLDLQ	5	yes	class II
633	BGN	P21810		VPKEISPDTTLLDL	4	no	class II
633	BGN	P21810		SVPKEISPDTTLLDLQNN	3	no	class II
633	BGN	P21810		EQRGFWDFTLDDGPFMMN	1	yes	class II
633	BGN	P21810		LDHNKIQAIELEDLLR	1	yes	class II
633	BGN	P21810		LEDLLRYSKLYRLGLG	1	no	class II
633	BGN	P21810		SVPKEISPDTTLLDLQN	1	yes	class II
633	BGN	P21810		VPKEISPDTTL	1	no	class II
664	BNIP3	Q12983		IYNGDMEKI	4	no	class I
664	BNIP3	Q12983		RLTTSTSTF	4	no	class I
664	BNIP3	Q12983		LAIGLGIYIGR	3	yes	class I
664	BNIP3	Q12983		RRKEVESILK	2	no	class I
664	BNIP3	Q12983		LAIGLGIYI	1	yes	class I
664	BNIP3	Q12983		RRKEVESILKK	1	yes	class I
664	BNIP3	Q12983		TLSMRNTSV	1	yes	class I
664	BNIP3	Q12983		VPASVSIYNGDMEKIL	1	yes	class II
664	BNIP3	Q12983	BNIP3L	GIFSAEFLK	3	no	class I
689	BTF3	P20290		AEALPKQSV	9	no	class I
689	BTF3	P20290		TEMLPSILNQL	4	no	class I
689	BTF3	P20290		ETIMNQEKL	3	no	class I
689	BTF3	P20290		TADDKKLQF	3	yes	class I
689	BTF3	P20290		LPSILNQL	2	no	class I
689	BTF3	P20290		NPKVQASLAA	2	no	class I
689	BTF3	P20290		EALPKQSV	1	no	class I
689	BTF3	P20290		AEALPKQSV	2	yes	class II
689	BTF3	P20290		ATGEDDDDEVPDLVENF	1	yes	class II
689	BTF3	P20290		DGKAPLATGEDDDDEVPDLVEN	1	yes	class II
689	BTF3	P20290		DGKAPLATGEDDDDEVPDLVENF	1	no	class II
689	BTF3	P20290	BTF3L4	KLAKLQAQV	3	no	class I
689	BTF3	P20290	BTF3L4	GTVIHFNNPK	3	no	class I
689	BTF3	P20290	BTF3L4	NPKVQASL	1	yes	class I
689	BTF3	P20290	BTF3L4	TVIHFNNPK	1	no	class I
718	C3	P01024		VEKVVLVSL	7	yes	class I
718	C3	P01024		ATFGTQVVEK	5	no	class I
718	C3	P01024		AYVVKVFSL	5	no	class I
718	C3	P01024		KFVTVQATF	4	no	class I
718	C3	P01024		TEFEVKEY	4	no	class I
718	C3	P01024		TESETRILL	4	yes	class I
718	C3	P01024		VTITARFLY	4	yes	class I
718	C3	P01024		AEDLVGKSLY	3	yes	class I
718	C3	P01024		KIWDVVEKA	3	yes	class I
718	C3	P01024		SEFPESWLW	3	yes	class I
718	C3	P01024		TPTVIAVHY	3	no	class I
718	C3	P01024		DIIAEENIVSR	2	no	class I
718	C3	P01024		GRLKGPLLNKF	2	no	class I
718	C3	P01024		IPIEDGSGEVVL	2	yes	class I
718	C3	P01024		IQPGAVKVY	2	no	class I
718	C3	P01024		RQPSSAFAAF	2	no	class I
718	C3	P01024		SVPYVIVPLK	2	no	class I
718	C3	P01024		VTIPPKSSL	2	no	class I
718	C3	P01024		AFRQPSSAF	1	no	class I
718	C3	P01024		FTIPANREF	1	yes	class I
718	C3	P01024		HRIHWESASLL	1	yes	class I
718	C3	P01024		HRIHWESASLLR	1	yes	class I
718	C3	P01024		IPSFRLVAY	1	yes	class I
718	C3	P01024		KENEGFTVT	1	no	class I
718	C3	P01024		KENEGFTVTA	1	no	class I
718	C3	P01024		QEVEVKAAVY	1	yes	class I
718	C3	P01024		SPAYRVPVA	1	yes	class I
718	C3	P01024		VEIRAVLY	1	yes	class I
718	C3	P01024		YSIITPNILR	1	no	class I
718	C3	P01024		YSIITPNILRL	1	yes	class I
718	C3	P01024		VDKGVFVLNKKNKLTQ	22	no	class II
718	C3	P01024		SPMYSIITPNILR	21	no	class II
718	C3	P01024		KGVFVLNKKNKLTQ	18	no	class II
718	C3	P01024		SPMYSIITPNILRL	17	no	class II
718	C3	P01024		VDKGVFVLNKKNKLTQS	16	no	class II
718	C3	P01024		KGVFVLNKKNKLTQS	13	no	class II
718	C3	P01024		VPYVIVPLKTGLQE	13	no	class II
718	C3	P01024		VDKGVFVLNKKNKLTQSK	13	no	class II
718	C3	P01024		SPMYSIITPNILRLE	12	no	class II
718	C3	P01024		NLQRSYTVAIAGYA	12	no	class II
718	C3	P01024		VDKGVFVLNKKNKL	12	no	class II
718	C3	P01024		YSIITPNILR	12	no	class II
718	C3	P01024		LVAYYTLIGASGQR	11	no	class II
718	C3	P01024		SPMYSIITPNILRLES	10	no	class II
718	C3	P01024		YSIITPNILRL	10	no	class II
718	C3	P01024		VMQDFFIDLRLPYS	10	no	class II
718	C3	P01024		VMQDFFIDLRLPYSVVR	10	no	class II
718	C3	P01024		KGRLLKAGRQVREPG	10	no	class II
718	C3	P01024		KGVFVLNKKNKLTQSK	10	no	class II
718	C3	P01024		VPYVIVPLKTGLQEVE	10	no	class II
718	C3	P01024		MNLQRSYTVAIAGYA	9	no	class II
718	C3	P01024		QDFFIDLRLPYSVVR	9	no	class II
718	C3	P01024		AGYALAQMGRLKGPL	9	no	class II
718	C3	P01024		ISKYELDKAFSDR	9	no	class II
718	C3	P01024		YSIITPNILRLE	9	no	class II
718	C3	P01024		GVDRYISKYELDKAFS	8	no	class II
718	C3	P01024		KGVFVLNKKNKL	8	no	class II
718	C3	P01024		MQDFFIDLRLPYSVV	8	no	class II
718	C3	P01024		MQDFFIDLRLPYSVVR	8	no	class II
718	C3	P01024		DRNTLIIYLDKVSHS	7	no	class II
718	C3	P01024		FIDLRLPYSVVR	7	no	class II
718	C3	P01024		GVDRYISKYELDKA	7	no	class II
718	C3	P01024		NLQRSYTVAIAG	7	no	class II
718	C3	P01024		GRLLKAGRQVREPG	7	no	class II
718	C3	P01024		KIRAYYENSPQQVFS	7	no	class II
718	C3	P01024		SPMYSIITPNIL	6	no	class II
718	C3	P01024		FPGKKLVLSSEKTVLTPA	6	no	class II
718	C3	P01024		GARVVLVAVDKGVFV	6	no	class II
718	C3	P01024		GSGEVVLSRKVLLDG	6	no	class II
718	C3	P01024		GVDRYISKYELDK	6	no	class II
718	C3	P01024		GVDRYISKYELDKAFSDRN	6	no	class II
718	C3	P01024		ISTKLMNIFLKDSIT	6	no	class II
718	C3	P01024		LQRSYTVAIAGYA	6	no	class II
718	C3	P01024		NGVDRYISKYELDKAFS	6	no	class II
718	C3	P01024		QDFFIDLRLPYSVV	6	no	class II
718	C3	P01024		SGEVVLSRKVLLDG	6	no	class II
718	C3	P01024		VMQDFFIDLRLPYSV	6	no	class II
718	C3	P01024		VMQDFFIDLRLPYSVV	6	no	class II
718	C3	P01024		AGYALAQMGRLKGPLL	6	no	class II
718	C3	P01024		EVKEYVLPSFEVIVEPT	6	no	class II
718	C3	P01024		MQDFFIDLRLPYS	6	no	class II
718	C3	P01024		DGSGEVVLSRKVLLDG	5	no	class II
718	C3	P01024		DRNTLIIYLDKVSHSE	5	no	class II
718	C3	P01024		FPGKKLVLSSEKTVLTP	5	no	class II
718	C3	P01024		GVDRYISKYELDKAF	5	no	class II
718	C3	P01024		HGARVVLVAVDKGVFV	5	no	class II
718	C3	P01024		SPYQIHFTKTPKYFKPG	5	no	class II
718	C3	P01024		DKGVFVLNKKNKLTQ	5	no	class II
718	C3	P01024		DPGKQLYNVEATSYAL	5	no	class II
718	C3	P01024		ETRILLQGTPVAQ	5	no	class II
718	C3	P01024		FIDLRLPYS	5	no	class II
718	C3	P01024		GEQRISLPESLKR	5	no	class II
718	C3	P01024		GTLSVVTMYHAKAKDQ	5	no	class II
718	C3	P01024		GVFVLNKKNKLTQSK	5	no	class II
718	C3	P01024		ISTKLMNIFLKDS	5	no	class II
718	C3	P01024		VPYVIVPLKTGLQEVEVK	5	no	class II
718	C3	P01024		AVDKGVFVLNKKNKL	4	no	class II
718	C3	P01024		FIDLRLPYSVV	4	no	class II
718	C3	P01024		REFKSEKGRNKF	4	no	class II
718	C3	P01024		VDKGVFVLNKKNKLT	4	no	class II
718	C3	P01024		DFDEYIMAIEQTIKSG	4	no	class II
718	C3	P01024		DKGVFVLNKKNKLTQS	4	no	class II
718	C3	P01024		DPGKQLYNVEATSYALLA	4	no	class II
718	C3	P01024		FFIDLRLPYSVV	4	no	class II
718	C3	P01024		GVFVLNKKNKLTQ	4	no	class II
718	C3	P01024		GVLPLSWDIPELVN	4	no	class II
718	C3	P01024		GYALAQMGRLKGPL	4	no	class II
718	C3	P01024		GYALAQMGRLKGPLL	4	no	class II
718	C3	P01024		IRAYYENSPQQVFS	4	no	class II
718	C3	P01024		LSVVTMYHAKAK	4	no	class II
718	C3	P01024		LSVVTMYHAKAKD	4	no	class II
718	C3	P01024		LSVVTMYHAKAKDQ	4	no	class II
718	C3	P01024		RYISKYELDKAFSDR	4	no	class II
718	C3	P01024		SGSDMVQAERSGIPIVT	4	no	class II
718	C3	P01024		VPVTVTVHDFPGKK	4	no	class II
718	C3	P01024		VPYVIVPLKTGLQEVEV	4	no	class II
718	C3	P01024		VYHHFISDGVRKS	4	yes	class II
718	C3	P01024		YSIITPNILRLES	4	no	class II
718	C3	P01024		DVPVTVTVHDFPG	3	no	class II
718	C3	P01024		EAKIRYYTYLIMNKG	3	no	class II
718	C3	P01024		FFIDLRLPYSVVR	3	no	class II
718	C3	P01024		GDVPVTVTVHDFPG	3	no	class II
718	C3	P01024		GISTKLMNIFLKDSIT	3	yes	class II
718	C3	P01024		MNLQRSYTVAIAGYAL	3	no	class II
718	C3	P01024		NLQRSYTVAIAGYAL	3	no	class II
718	C3	P01024		SDRNTLIIYLDKVSHSE	3	no	class II
718	C3	P01024		AVDKGVFVLNKKNKLTQ	3	no	class II
718	C3	P01024		AVDKGVFVLNKKNKLTQSK	3	no	class II
718	C3	P01024		DFDEYIMAIEQTIK	3	no	class II
718	C3	P01024		DFDEYIMAIEQTIKS	3	no	class II
718	C3	P01024		DHGARVVLVAVDKGVFVL	3	no	class II
718	C3	P01024		DPGKQLYNVEATSYALL	3	no	class II
718	C3	P01024		EGVQKEDIPPADLSDQ	3	no	class II
718	C3	P01024		EPTEKFYYIYNEKGLE	3	no	class II
718	C3	P01024		ETRILLQGTPVAQM	3	no	class II
718	C3	P01024		FIDLRLPYSV	3	no	class II
718	C3	P01024		FPGKKLVLSSEKTVL	3	no	class II
718	C3	P01024		GPLLNKFLTTAKDKN	3	no	class II
718	C3	P01024		GPLLNKFLTTAKDKNR	3	no	class II
718	C3	P01024		GVFVLNKKNKLTQS	3	no	class II
718	C3	P01024		HGARVVLVAVDKGVFVL	3	no	class II
718	C3	P01024		IAGYALAQMGRLKGPL	3	no	class II
718	C3	P01024		IAGYALAQMGRLKGPLL	3	no	class II
718	C3	P01024		IPIEDGSGEVVLSRK	3	no	class II
718	C3	P01024		ISKYELDKAFSDRN	3	no	class II
718	C3	P01024		ISTKLMNIFLKD	3	no	class II
718	C3	P01024		KVTIKPAPETEKRPQ	3	yes	class II
718	C3	P01024		LPLSITTDFIPSFR	3	no	class II
718	C3	P01024		LVAYYTLIGASGQRE	3	no	class II
718	C3	P01024		NSPQQVFSTEFEVKEYV	3	no	class II
718	C3	P01024		QDFFIDLRLPYS	3	no	class II
718	C3	P01024		RYISKYELDKAFSDRN	3	no	class II
718	C3	P01024		TLSVVTMYHAKAKDQ	3	no	class II
718	C3	P01024		VIVPLKTGLQE	3	no	class II
718	C3	P01024		VLPLSWDIPELVN	3	no	class II
718	C3	P01024		YSIITPNIL	3	no	class II
718	C3	P01024		DIPELVNMGQWKIRA	2	no	class II
718	C3	P01024		AVDKGVFVLNKKNKLTQS	2	no	class II
718	C3	P01024		DAQGDVPVTVTVHDFPG	2	no	class II
718	C3	P01024		DRYISKYELDKAFS	2	no	class II
718	C3	P01024		LQRSYTVAIAGYAL	2	no	class II
718	C3	P01024		RNTLIIYLDKVSHS	2	no	class II
718	C3	P01024		SGSDMVQAERSGIPI	2	no	class II
718	C3	P01024		SGSDMVQAERSGIPIV	2	no	class II
718	C3	P01024		AGYALAQMGRLKGPLLN	2	no	class II
718	C3	P01024		AIAGYALAQMGRLKGPL	2	no	class II
718	C3	P01024		AQGDVPVTVTVHDFPG	2	no	class II
718	C3	P01024		DFFIDLRLPYSVVR	2	no	class II
718	C3	P01024		DGVAKLSINTHPSQKP	2	no	class II
718	C3	P01024		DKGVFVLNKKNKL	2	no	class II
718	C3	P01024		DPGKQLYNVEATSYA	2	no	class II
718	C3	P01024		DRNTLIIYLDKVSH	2	no	class II
718	C3	P01024		DVPVTVTVHDFPGKK	2	no	class II
718	C3	P01024		ETRILLQGTPVA	2	yes	class II
718	C3	P01024		ETRILLQGTPVAQMT	2	no	class II
718	C3	P01024		FFIDLRLPYS	2	no	class II
718	C3	P01024		GARVVLVAVDKGVFVL	2	no	class II
718	C3	P01024		GKGQGTLSVVTMYHAKAKDQ	2	no	class II
718	C3	P01024		GPLLNKFLTTAKDKNRW	2	no	class II
718	C3	P01024		GPLLNKFLTTAKDKNRWE	2	no	class II
718	C3	P01024		GVDRYISKYELDKAFSDR	2	no	class II
718	C3	P01024		GVDRYISKYELDKAFSDRNTL	2	no	class II
718	C3	P01024		GVLPLSWDIPELVNMG	2	no	class II
718	C3	P01024		GVQKEDIPPADLSDQ	2	no	class II
718	C3	P01024		IPIEDGSGEVVLSRKVLLDG	2	no	class II
718	C3	P01024		IQDGEQRISLPESLKR	2	no	class II
718	C3	P01024		ISKYELDKAFSDRNT	2	no	class II
718	C3	P01024		ISKYELDKAFSDRNTL	2	no	class II
718	C3	P01024		ITHRIHWESASLLRS	2	no	class II
718	C3	P01024		ITTDFIPSFRLVAYYT	2	no	class II
718	C3	P01024		KGPLLNKFLTTAKDKNR	2	yes	class II
718	C3	P01024		KGPLLNKFLTTAKDKNRW	2	yes	class II
718	C3	P01024		KGVFVLNKKNK	2	no	class II
718	C3	P01024		KGVFVLNKKNKLT	2	no	class II
718	C3	P01024		KVTIKPAPETEKRP	2	yes	class II
718	C3	P01024		LPYSVVRNEQVEIRA	2	yes	class II
718	C3	P01024		LQRSYTVAIAGYALA	2	yes	class II
718	C3	P01024		NDFDEYIMAIEQTIKSG	2	yes	class II
718	C3	P01024		NGVDRYISKYELDK	2	yes	class II
718	C3	P01024		NSPQQVFSTEFEVKEYVLPS	2	no	class II
718	C3	P01024		NTLIIYLDKVSHSEDD	2	no	class II
718	C3	P01024		PLSITTDFIPSFR	2	no	class II
718	C3	P01024		PVTVTVHDFPGKK	2	yes	class II
718	C3	P01024		QGDVPVTVTVHDFPG	2	no	class II
718	C3	P01024		QPGAVKVYAYYNLEES	2	yes	class II
718	C3	P01024		RQGALELIKKGYTQ	2	no	class II
718	C3	P01024		RQGALELIKKGYTQQ	2	no	class II
718	C3	P01024		RYISKYELDKAFSDRNTL	2	no	class II
718	C3	P01024		SETRILLQGTPVAQ	2	yes	class II
718	C3	P01024		SETRILLQGTPVAQMT	2	no	class II
718	C3	P01024		SPQQVFSTEFEVKEYV	2	no	class II
718	C3	P01024		SPQQVFSTEFEVKEYVLPS	2	no	class II
718	C3	P01024		SVVTMYHAKAKDQ	2	yes	class II
718	C3	P01024		TVTVHDFPGKKLVL	2	yes	class II
718	C3	P01024		TYLIMNKGRLLKAGR	2	no	class II
718	C3	P01024		VDKGVFVLNKKNK	2	no	class II
718	C3	P01024		VDRYISKYELDKAFS	2	no	class II
718	C3	P01024		VIVPLKTGLQEVE	2	no	class II
718	C3	P01024		VKEYVLPSFEVIVEPT	2	no	class II
718	C3	P01024		VPVTVTVHDFPG	2	yes	class II
718	C3	P01024		VPYVIVPLKTGLQEV	2	no	class II
718	C3	P01024		VVKVFSLAVNL	2	no	class II
718	C3	P01024		VVKVFSLAVNLIAIDSQ	2	no	class II
718	C3	P01024		YALAQMGRLKGPL	2	no	class II
718	C3	P01024		YALAQMGRLKGPLL	2	no	class II
718	C3	P01024		YISKYELDKAFSDR	2	no	class II
718	C3	P01024		YISKYELDKAFSDRN	2	no	class II
718	C3	P01024		YISKYELDKAFSDRNT	2	no	class II
718	C3	P01024		YISKYELDKAFSDRNTL	2	no	class II
718	C3	P01024		DIPELVNMGQWKIR	1	no	class II
718	C3	P01024		DRNTLIIYLDKVSHSEDD	1	no	class II
718	C3	P01024		GVQNPRAEDLVGKSL	1	yes	class II
718	C3	P01024		IPANREFKSEKGRNK	1	no	class II
718	C3	P01024		IPANREFKSEKGRNKF	1	no	class II
718	C3	P01024		IPANREFKSEKGRNKFVT	1	no	class II
718	C3	P01024		IPELVNMGQWKIRA	1	no	class II
718	C3	P01024		KVRVELLHNPAF	1	no	class II
718	C3	P01024		LKVRVELLHNPAF	1	no	class II
718	C3	P01024		MNLQRSYTVAIAG	1	no	class II
718	C3	P01024		NLQRSYTVAIAGY	1	no	class II
718	C3	P01024		REFKSEKGRNKFV	1	no	class II
718	C3	P01024		REFKSEKGRNKFVT	1	no	class II
718	C3	P01024		SDRNTLIIYLDKVSHSED	1	no	class II
718	C3	P01024		VDRYISKYELDKAFSDR	1	no	class II
718	C3	P01024		VPPVVRWLNEQRY	1	no	class II
718	C3	P01024		VPPVVRWLNEQRYYG	1	no	class II
718	C3	P01024		VPPVVRWLNEQRYYGG	1	no	class II
718	C3	P01024		VPPVVRWLNEQRYYGGG	1	no	class II
718	C3	P01024		VQNPRAEDLVGKSL	1	no	class II
718	C3	P01024		AFKVHQYFNVELIQPG	1	no	class II
718	C3	P01024		AGYALAQMGRLKGP	1	no	class II
718	C3	P01024		APSTWLTAYVVKVFS	1	no	class II
718	C3	P01024		APVIHQEMIGG	1	no	class II
718	C3	P01024		APVIHQEMIGGLR	1	yes	class II
718	C3	P01024		AQGDVPVTVTVHDFPGK	1	no	class II
718	C3	P01024		AVNLIAIDSQVLCG	1	yes	class II
718	C3	P01024		DAQGDVPVTVTVHDFPGK	1	no	class II
718	C3	P01024		DEYIMAIEQTIK	1	no	class II
718	C3	P01024		DEYIMAIEQTIKS	1	no	class II
718	C3	P01024		DFVPPVVRWLNEQRY	1	yes	class II
718	C3	P01024		DGEQRISLPESLKR	1	no	class II
718	C3	P01024		DGSGEVVLSRKVLL	1	no	class II
718	C3	P01024		DHGARVVLVAVDKGVFV	1	no	class II
718	C3	P01024		DKGVFVLNKKNKLTQSK	1	no	class II
718	C3	P01024		DRYISKYELDKAFSDRN	1	no	class II
718	C3	P01024		DRYISKYELDKAFSDRNTL	1	no	class II
718	C3	P01024		DSVWVDVKDSCVG	1	yes	class II
718	C3	P01024		DVPVTVTVHDFPGK	1	yes	class II
718	C3	P01024		EDIIAEENIVSR	1	no	class II
718	C3	P01024		EDIIAEENIVSRSE	1	yes	class II
718	C3	P01024		EYVLPSFEVIVEPT	1	yes	class II
718	C3	P01024		EYVLPSFEVIVEPTEKFYYIYNEK	1	yes	class II
718	C3	P01024		FDEYIMAIEQTIKSG	1	yes	class II
718	C3	P01024		FPGKKLVLSSEKTVLT	1	no	class II
718	C3	P01024		GDGVAKLSINTHPSQKP	1	no	class II
718	C3	P01024		GDHGARVVLVAVDKGVFV	1	no	class II
718	C3	P01024		GDHGARVVLVAVDKGVFVL	1	no	class II
718	C3	P01024		GEQRISLPESLKRIPI	1	no	class II
718	C3	P01024		GEVVLSRKVLLDG	1	no	class II
718	C3	P01024		GISTKLMNIFLKDS	1	yes	class II
718	C3	P01024		GKGQGTLSVVTMYHAKAKD	1	yes	class II
718	C3	P01024		GKKLVLSSEKTVLTPA	1	no	class II
718	C3	P01024		GQGTLSVVTMYHAKAKDQ	1	yes	class II
718	C3	P01024		GSDMVQAERSGIPIV	1	no	class II
718	C3	P01024		GSDMVQAERSGIPIVT	1	no	class II
718	C3	P01024		GSGEVVLSRKVLL	1	no	class II
718	C3	P01024		GVDRYISKYELDKAFSDRNT	1	no	class II
718	C3	P01024		GVLPLSWDIPEL	1	no	class II
718	C3	P01024		GVQNPRAEDLVGKSLYVS	1	yes	class II
718	C3	P01024		HNPAFCSLATTKRRHQ	1	no	class II
718	C3	P01024		HNPAFCSLATTKRRHQQ	1	yes	class II
718	C3	P01024		HPSQKPLSITVRTKKQE	1	yes	class II
718	C3	P01024		IAGYALAQMGRLKGPLLN	1	no	class II
718	C3	P01024		IDLRLPYSV	1	no	class II
718	C3	P01024		IDLRLPYSVV	1	no	class II
718	C3	P01024		IDLRLPYSVVR	1	no	class II
718	C3	P01024		IEGDHGARVVLVAVDKGVFVL	1	no	class II
718	C3	P01024		IEQTIKSGSDE	1	no	class II
718	C3	P01024		IITPNILRL	1	yes	class II
718	C3	P01024		IKKGYTQQLAFRQPS	1	yes	class II
718	C3	P01024		IPSFRLVAYYTLIG	1	yes	class II
718	C3	P01024		ISKYELDKAFSD	1	no	class II
718	C3	P01024		ISPIKCREALKLEEKK	1	yes	class II
718	C3	P01024		ISPIKCREALKLEEKKH	1	yes	class II
718	C3	P01024		ITTDFIPSFRL	1	yes	class II
718	C3	P01024		ITTDFIPSFRLVAYY	1	no	class II
718	C3	P01024		KEYVLPSFEVIVEPT	1	yes	class II
718	C3	P01024		KGPLLNKFLTTAKDKNRWE	1	yes	class II
718	C3	P01024		KGVFVLNKKN	1	no	class II
718	C3	P01024		KRQGALELIKKGYTQ	1	no	class II
718	C3	P01024		LAFKVHQYFNVELIQPG	1	no	class II
718	C3	P01024		LALLQLKDFDFVPPV	1	yes	class II
718	C3	P01024		LDGVQNPRAEDLVGKSL	1	yes	class II
718	C3	P01024		LIMNKGRLLKAGR	1	yes	class II
718	C3	P01024		LLNKFLTTAKDKNR	1	yes	class II
718	C3	P01024		LNKFLTTAKDKNRWEDPG	1	yes	class II
718	C3	P01024		LPVGRTVMVNIENPEGIPV	1	no	class II
718	C3	P01024		LQRSYTVAIAG	1	no	class II
718	C3	P01024		LRLPYSVVR	1	no	class II
718	C3	P01024		LSSDFWGEKPNLSYIIG	1	no	class II
718	C3	P01024		LSVPYVIVPLKTGLQE	1	yes	class II
718	C3	P01024		LSVPYVIVPLKTGLQEVE	1	no	class II
718	C3	P01024		LSVPYVIVPLKTGLQEVEVK	1	yes	class II
718	C3	P01024		MNKGRLLKAGRQVREPG	1	no	class II
718	C3	P01024		MQDFFIDLRLPYSV	1	no	class II
718	C3	P01024		MTPTVIAVHYLDETEQ	1	no	class II
718	C3	P01024		NDFDEYIMAIEQTIK	1	yes	class II
718	C3	P01024		NDFDEYIMAIEQTIKS	1	yes	class II
718	C3	P01024		NDFDEYIMAIEQTIKSGSDE	1	no	class II
718	C3	P01024		NKGRLLKAGRQVREPG	1	no	class II
718	C3	P01024		NTLIIYLDKVSHSED	1	no	class II
718	C3	P01024		PANREFKSEKGRNKF	1	yes	class II
718	C3	P01024		PLKTGLQEVE	1	yes	class II
718	C3	P01024		PYVIVPLKTGLQE	1	yes	class II
718	C3	P01024		QDGEQRISLPESLKR	1	no	class II
718	C3	P01024		QRSYTVAIAGYAL	1	no	class II
718	C3	P01024		RIPIEDGSGEVVLSRKVLLDG	1	no	class II
718	C3	P01024		RTVMVNIENPEGIPV	1	no	class II
718	C3	P01024		RYISKYELDKAFSD	1	no	class II
718	C3	P01024		SDFWGEKPNLSYIIG	1	yes	class II
718	C3	P01024		SDQVPDTESETRILLQ	1	no	class II
718	C3	P01024		SETRILLQGTPVAQM	1	yes	class II
718	C3	P01024		SGEVVLSRKVLL	1	no	class II
718	C3	P01024		SITVRTKKQELSEAE	1	no	class II
718	C3	P01024		SKYELDKAFSDR	1	no	class II
718	C3	P01024		SKYELDKAFSDRN	1	no	class II
718	C3	P01024		SKYELDKAFSDRNT	1	no	class II
718	C3	P01024		SPQQVFSTEFEVKEYVLP	1	no	class II
718	C3	P01024		SSDFWGEKPNLSYIIG	1	no	class II
718	C3	P01024		SVPYVIVPLKTGLQEVE	1	no	class II
718	C3	P01024		SVVTMYHAKAKD	1	yes	class II
718	C3	P01024		TPGSTVLYRIFTVNHKLLPVG	1	no	class II
718	C3	P01024		TPTVIAVHYLDETE	1	no	class II
718	C3	P01024		TPTVIAVHYLDETEQ	1	no	class II
718	C3	P01024		TYLIMNKGRLLKAGRQ	1	no	class II
718	C3	P01024		VADSVWVDVKDSCVG	1	yes	class II
718	C3	P01024		VADSVWVDVKDSCVGS	1	yes	class II
718	C3	P01024		VADSVWVDVKDSCVGSL	1	yes	class II
718	C3	P01024		VAIAGYALAQMGRLKGPL	1	no	class II
718	C3	P01024		VAIAGYALAQMGRLKGPLLN	1	yes	class II
718	C3	P01024		VDKGVFVLNKKN	1	no	class II
718	C3	P01024		VDRYISKYELDKAFSDRN	1	no	class II
718	C3	P01024		VEPTEKFYYIYNEKGLE	1	no	class II
718	C3	P01024		VFVLNKKNKLTQSK	1	no	class II
718	C3	P01024		VLPLSWDIPELVNMG	1	no	class II
718	C3	P01024		VNLIAIDSQVLCG	1	yes	class II
718	C3	P01024		VPPVVRWLNEQRYY	1	no	class II
718	C3	P01024		VPVTVTVHDFPGK	1	no	class II
718	C3	P01024		VPYVIVPLKTGLQ	1	yes	class II
718	C3	P01024		VPYVIVPLKTGLQEVEVKA	1	yes	class II
718	C3	P01024		VPYVIVPLKTGLQEVEVKAA	1	yes	class II
718	C3	P01024		VQNPRAEDLVGKSLYVS	1	yes	class II
718	C3	P01024		VRVELLHNPAF	1	no	class II
718	C3	P01024		VVKVFSLAVNLIAIDS	1	no	class II
718	C3	P01024		VVLPLSITTDFIPS	1	no	class II
718	C3	P01024		VYHHFISDGVRKSL	1	yes	class II
718	C3	P01024		VYHHFISDGVRKSLKV	1	no	class II
718	C3	P01024		VYHHFISDGVRKSLKVVPE	1	no	class II
718	C3	P01024		WDIPELVNMGQWKIRA	1	no	class II
718	C3	P01024		YALAQMGRLKGPLLN	1	yes	class II
718	C3	P01024		YTYLIMNKGRLLKAG	1	no	class II
718	C3	P01024		YTYLIMNKGRLLKAGR	1	no	class II
718	C3	P01024		YYTLIGASGQR	1	no	class II
821	CANX	P27824		GTLSGWILSK	15	no	class I
821	CANX	P27824		ILNPDNSFEIL	7	no	class I
821	CANX	P27824		TLSGWILSK	3	no	class I
821	CANX	P27824		LILNPDNSF	2	no	class I
821	CANX	P27824		APVPTGEVY	1	no	class I
821	CANX	P27824		FLFDTKPLIV	1	no	class I
821	CANX	P27824		KLLSKTPEL	1	no	class I
821	CANX	P27824		KTHLYTLIL	1	no	class I
821	CANX	P27824		LSKTPELNL	1	no	class I
821	CANX	P27824		HDGHDDDVIDIEDDLDDVIEE	13	no	class II
821	CANX	P27824		KPDDWDEDAPAKIPDE	8	no	class II
821	CANX	P27824		VKPDDWDEDAPAKIPDE	6	no	class II
821	CANX	P27824		KPEGWLDDEPEYVPDPD	5	no	class II
821	CANX	P27824		DDWDEDAPAKIPDE	5	yes	class II
821	CANX	P27824		DEPEYVPDPDAEKPE	5	no	class II
821	CANX	P27824		DEPEYVPDPDAEKP	4	no	class II
821	CANX	P27824		HDGHDDDVID	3	no	class II
821	CANX	P27824		KTDAPQPDVK	3	yes	class II
821	CANX	P27824		LILNPDNSFEIL	3	no	class II
821	CANX	P27824		VDQSVVNSGNLLN	3	no	class II
821	CANX	P27824		ILNPDNSFEIL	2	no	class II
821	CANX	P27824		KPDDWDEDAPAKIPD	2	no	class II
821	CANX	P27824		DLEPFRMTPFSAIG	1	no	class II
821	CANX	P27824		DLEPFRMTPFSAIGL	1	no	class II
821	CANX	P27824		DLEPFRMTPFSAIGLE	1	no	class II
821	CANX	P27824		DWDEDAPAKIPDE	1	no	class II
821	CANX	P27824		EEEGEEKLE	1	yes	class II
821	CANX	P27824		EPEYVPDPDAEKPE	1	no	class II
821	CANX	P27824		HDGHDDDVIDIEDDL	1	no	class II
821	CANX	P27824		HDGHDDDVIDIEDDLDDVIE	1	no	class II
821	CANX	P27824		KAPVPTGEVY	1	yes	class II
821	CANX	P27824		LEPFRMTPFSAIG	1	no	class II
821	CANX	P27824		LEPFRMTPFSAIGL	1	no	class II
821	CANX	P27824		LEPFRMTPFSAIGLE	1	no	class II
821	CANX	P27824		LILNPDNSF	1	no	class II
821	CANX	P27824		NPDNSFEILVDQSVVN	1	no	class II
821	CANX	P27824		SKPDTTAPPSSPKVTY	1	yes	class II
821	CANX	P27824		TDAPQPDVK	1	yes	class II
821	CANX	P27824		VEDSKPDTTAPPSSPKVTY	1	no	class II
821	CANX	P27824		VKPDDWDEDAPAKIPD	1	yes	class II
821	CANX	P27824	CLGN	KLHFIFRHK	1	no	class I
284119	CAVIN1	Q6NZI2		SLLDKIIGA	22	no	class I
284119	CAVIN1	Q6NZI2		VYKVPPFTF	11	no	class I
284119	CAVIN1	Q6NZI2		KSFTPDHVVYAR	11	no	class I
284119	CAVIN1	Q6NZI2		LEVNEAELL	6	no	class I
284119	CAVIN1	Q6NZI2		RPEEDAAAL	6	no	class I
284119	CAVIN1	Q6NZI2		DEVKLPAKL	5	no	class I
284119	CAVIN1	Q6NZI2		KLLEKVRKV	4	no	class I
284119	CAVIN1	Q6NZI2		ATTSNTVSK	3	no	class I
284119	CAVIN1	Q6NZI2		EVNEAELLR	3	no	class I
284119	CAVIN1	Q6NZI2		LPEKEGEEL	3	no	class I
284119	CAVIN1	Q6NZI2		SFTPDHVVY	3	yes	class I
284119	CAVIN1	Q6NZI2		RPEEDAAALEL	2	no	class I
284119	CAVIN1	Q6NZI2		RRVDDFKKAF	2	no	class I
284119	CAVIN1	Q6NZI2		VDDFKKAF	2	no	class I
284119	CAVIN1	Q6NZI2		AEMEGAVQSI	1	no	class I
284119	CAVIN1	Q6NZI2		EVNEAELLRR	1	no	class I
284119	CAVIN1	Q6NZI2		FTPDHVVYA	1	no	class I
284119	CAVIN1	Q6NZI2		FTPDHVVYAR	1	yes	class I
284119	CAVIN1	Q6NZI2		KLKTSRDKL	1	yes	class I
284119	CAVIN1	Q6NZI2		KVPPFTFHVK	1	no	class I
284119	CAVIN1	Q6NZI2		RENLEKTRL	1	yes	class I
284119	CAVIN1	Q6NZI2		RLKTKENLEK	1	yes	class I
284119	CAVIN1	Q6NZI2		RRNFKVMIY	1	yes	class I
284119	CAVIN1	Q6NZI2		RRRNFKVMI	1	no	class I
284119	CAVIN1	Q6NZI2		RVDDFKKAFSK	1	yes	class I
284119	CAVIN1	Q6NZI2		SFTPDHVVYAR	1	yes	class I
284119	CAVIN1	Q6NZI2		VPPFTFHV	1	no	class I
284119	CAVIN1	Q6NZI2		SLLDKIIGA	5	no	class II
284119	CAVIN1	Q6NZI2		DPTLYIVERPLPGYPD	1	yes	class II
284119	CAVIN1	Q6NZI2		REKLKTSRDKL	1	yes	class II
284119	CAVIN1	Q6NZI2		RVDDFKKAFSKEK	1	no	class II
595	CCND1	P24385		NYLDRFLSL	10	no	class I
595	CCND1	P24385		ETIPLTAEKL	6	no	class I
595	CCND1	P24385		TPHDFIEHF	6	yes	class I
595	CCND1	P24385		VQKEVLPSM	6	no	class I
595	CCND1	P24385		VNKLKWNL	5	no	class I
595	CCND1	P24385		ALLESSLRQA	5	yes	class I
595	CCND1	P24385		ETIPLTAEK	4	no	class I
595	CCND1	P24385		EPVKKSRL	3	no	class I
595	CCND1	P24385		IEALLESSL	2	yes	class I
595	CCND1	P24385		SPNNFLSYY	2	yes	class I
595	CCND1	P24385		VAAGSVVAAV	2	no	class I
595	CCND1	P24385		KHAQTFVAL	1	yes	class I
595	CCND1	P24385		MELLLVNKL	1	yes	class I
595	CCND1	P24385		RAYPDANLL	1	yes	class I
595	CCND1	P24385		RSPNNFLSY	1	yes	class I
595	CCND1	P24385		NPPSMVAAGSVVAAV	9	no	class II
595	CCND1	P24385		PPSMVAAGSVVAAV	7	no	class II
595	CCND1	P24385		PSMVAAGSVVAAV	5	no	class II
595	CCND1	P24385		VAAGSVVAAV	3	no	class II
595	CCND1	P24385		ETIPLTAEKL	1	yes	class II
595	CCND1	P24385	CCND2, CCND3	EVFPLAMNY	10	no	class I
595	CCND1	P24385	CCND2, CCND3	EVFPLAMNYL	8	no	class I
595	CCND1	P24385	CCND2, CCND3	EEVFPLAMNY	4	no	class I
1050	CEBPA	P49715		YLDGRLEPLY	3	yes	class I
1050	CEBPA	P49715		APALRPLVI	3	no	class I
1277	COL1A1	P02452		FSFVDLRLL	3	yes	class I
1277	COL1A1	P02452		TGNLKKAL	1	yes	class I
1277	COL1A1	P02452		LPIIDVAPLDVGAPD	18	no	class II
1277	COL1A1	P02452		RLPIIDVAPLDVGAPD	18	no	class II
1277	COL1A1	P02452		SRLPIIDVAPLDVGAPD	16	no	class II
1277	COL1A1	P02452		RDRDLEVDTTLKSLSQ	10	no	class II
1277	COL1A1	P02452		PIIDVAPLDVGAPD	9	no	class II
1277	COL1A1	P02452		TSRLPIIDVAPLDVGAPD	7	no	class II
1277	COL1A1	P02452		TVIEYKTTKTSRLPII	7	no	class II
1277	COL1A1	P02452		RDRDLEVDTTLKSLSQQ	6	no	class II
1277	COL1A1	P02452		RLPIIDVAPLDVGAPDQE	3	no	class II
1277	COL1A1	P02452		KTSRLPIIDVAPLDVGAPD	2	no	class II
1277	COL1A1	P02452		SRLPIIDVAPLDVGAPDQE	2	no	class II
1277	COL1A1	P02452		GRYYRADDANVVR	2	no	class II
1277	COL1A1	P02452		KTSRLPIIDVAPLDVGAPDQE	2	no	class II
1277	COL1A1	P02452		DDANVVRDRDLEVDTTLKSLSQ	1	yes	class II
1277	COL1A1	P02452		DDANVVRDRDLEVDTTLKSLSQQ	1	yes	class II
1277	COL1A1	P02452		DDANVVRDRDLEVDTTLKSLSQQI	1	yes	class II
1277	COL1A1	P02452		DRDLEVDTTLKSLS	1	yes	class II
1277	COL1A1	P02452		DRDLEVDTTLKSLSQ	1	no	class II
1277	COL1A1	P02452		DRDLEVDTTLKSLSQQ	1	no	class II
1277	COL1A1	P02452		GGRYYRADDANVVR	1	no	class II
1277	COL1A1	P02452		GGRYYRADDANVVRD	1	no	class II
1277	COL1A1	P02452		GGRYYRADDANVVRDR	1	yes	class II
1277	COL1A1	P02452		GKTVIEYKTTKT	1	yes	class II
1277	COL1A1	P02452		KTSRLPIIDVAPLDVGAPDQ	1	yes	class II
1277	COL1A1	P02452		KTTKTSRLPIIDVAPLDVGAPD	1	yes	class II
1277	COL1A1	P02452		KTTKTSRLPIIDVAPLDVGAPDQE	1	yes	class II
1277	COL1A1	P02452		KTVIEYKTTKTSRLP	1	yes	class II
1277	COL1A1	P02452		LPIIDVAPLDVGAP	1	no	class II
1277	COL1A1	P02452		LPIIDVAPLDVGAPDQE	1	no	class II
1277	COL1A1	P02452		NVVRDRDLEVDTTLKSLSQ	1	yes	class II
1277	COL1A1	P02452		NVVRDRDLEVDTTLKSLSQQ	1	yes	class II
1277	COL1A1	P02452		PIIDVAPLDVGAPDQE	1	no	class II
1277	COL1A1	P02452		RDRDLEVDTTLKSL	1	yes	class II
1277	COL1A1	P02452		RDRDLEVDTTLKSLS	1	yes	class II
1277	COL1A1	P02452		RDRDLEVDTTLKSLSQQI	1	yes	class II
1277	COL1A1	P02452		RDRDLEVDTTLKSLSQQIEN	1	yes	class II
1277	COL1A1	P02452		RLPIIDVAPLDVG	1	no	class II
1277	COL1A1	P02452		RLPIIDVAPLDVGAP	1	no	class II
1277	COL1A1	P02452		RLPIIDVAPLDVGAPDQ	1	no	class II
1277	COL1A1	P02452		RYYRADDANVVR	1	no	class II
1277	COL1A1	P02452		TKTSRLPIIDVAPLDVGAPD	1	yes	class II
1277	COL1A1	P02452		TSRLPIIDVAPLDVGAPDQE	1	no	class II
1277	COL1A1	P02452		TTKTSRLPIIDVAPLDVGAPD	1	yes	class II
1277	COL1A1	P02452		TTKTSRLPIIDVAPLDVGAPDQE	1	yes	class II
1277	COL1A1	P02452		TVIEYKTTKTSRLPI	1	yes	class II
1277	COL1A1	P02452		VRDRDLEVDTTLKSLSQ	1	yes	class II
1277	COL1A1	P02452		VRDRDLEVDTTLKSLSQQ	1	yes	class II
1277	COL1A1	P02452		VVRDRDLEVDTTLKSL	1	yes	class II
1277	COL1A1	P02452		VVRDRDLEVDTTLKSLSQ	1	yes	class II
1277	COL1A1	P02452		VVRDRDLEVDTTLKSLSQQ	1	no	class II
1277	COL1A1	P02452		VVRDRDLEVDTTLKSLSQQI	1	yes	class II
1277	COL1A1	P02452		VVRDRDLEVDTTLKSLSQQIEN	1	yes	class II
1277	COL1A1	P02452		YKTTKTSRLPIIDVAPLDVGAPD	1	yes	class II
1278	COL1A2	P08123		FVDTRTLL	3	no	class I
1278	COL1A2	P08123		LSFVDTRTLL	2	yes	class I
1278	COL1A2	P08123		LSFVDTRTL	1	yes	class I
1278	COL1A2	P08123		SFVDTRTLL	1	no	class I
1278	COL1A2	P08123		RPKDYEVDATLKSLNN	9	no	class II
1278	COL1A2	P08123		RPKDYEVDATLKS	7	no	class II
1278	COL1A2	P08123		APSLRPKDYEVDATLKSLNNQ	6	no	class II
1278	COL1A2	P08123		RPKDYEVDATLKSL	6	no	class II
1278	COL1A2	P08123		RPKDYEVDATLKSLN	6	no	class II
1278	COL1A2	P08123		RPKDYEVDATLKSLNNQ	6	no	class II
1278	COL1A2	P08123		LRPKDYEVDATLKSLNNQ	6	no	class II
1278	COL1A2	P08123		LRPKDYEVDATLKSLNN	5	no	class II
1278	COL1A2	P08123		GKTIIEYKTNKPS	4	yes	class II
1278	COL1A2	P08123		SLRPKDYEVDATLKSLNNQ	4	no	class II
1278	COL1A2	P08123		APSLRPKDYEVDATLKSLNN	3	no	class II
1278	COL1A2	P08123		SLRPKDYEVDATLKSLNN	2	no	class II
1278	COL1A2	P08123		ADQEFFVDIGPVCFK	1	yes	class II
1278	COL1A2	P08123		APSLRPKDYEVDATLKS	1	no	class II
1278	COL1A2	P08123		APSLRPKDYEVDATLKSL	1	yes	class II
1278	COL1A2	P08123		APSLRPKDYEVDATLKSLN	1	yes	class II
1278	COL1A2	P08123		APSLRPKDYEVDATLKSLNNQI	1	yes	class II
1278	COL1A2	P08123		APSLRPKDYEVDATLKSLNNQIE	1	yes	class II
1278	COL1A2	P08123		APSLRPKDYEVDATLKSLNNQIET	1	yes	class II
1278	COL1A2	P08123		DQPRSAPSLRPKDYEVDATLKS	1	yes	class II
1278	COL1A2	P08123		DQPRSAPSLRPKDYEVDATLKSL	1	yes	class II
1278	COL1A2	P08123		DQPRSAPSLRPKDYEVDATLKSLN	1	yes	class II
1278	COL1A2	P08123		DQPRSAPSLRPKDYEVDATLKSLNN	1	yes	class II
1278	COL1A2	P08123		DYEVDATLKSLNN	1	yes	class II
1278	COL1A2	P08123		GKTIIEYKTNKPSR	1	no	class II
1278	COL1A2	P08123		GKTIIEYKTNKPSRLP	1	yes	class II
1278	COL1A2	P08123		GKTIIEYKTNKPSRLPF	1	yes	class II
1278	COL1A2	P08123		IIEYKTNKPSRLPF	1	yes	class II
1278	COL1A2	P08123		KDYEVDATLKSLNN	1	yes	class II
1278	COL1A2	P08123		KPSRLPFLDIAPLDIGGAD	1	yes	class II
1278	COL1A2	P08123		KPSRLPFLDIAPLDIGGADQ	1	yes	class II
1278	COL1A2	P08123		KTIIEYKTNKPS	1	yes	class II
1278	COL1A2	P08123		KTIIEYKTNKPSR	1	no	class II
1278	COL1A2	P08123		LPFLDIAPLDIGG	1	yes	class II
1278	COL1A2	P08123		LRPKDYEVDATLKS	1	no	class II
1278	COL1A2	P08123		LRPKDYEVDATLKSL	1	yes	class II
1278	COL1A2	P08123		LRPKDYEVDATLKSLN	1	yes	class II
1278	COL1A2	P08123		LRPKDYEVDATLKSLNNQI	1	yes	class II
1278	COL1A2	P08123		MDAIKVYCDFSTG	1	yes	class II
1278	COL1A2	P08123		MDAIKVYCDFSTGET	1	yes	class II
1278	COL1A2	P08123		NEWGKTIIEYKTNKPS	1	yes	class II
1278	COL1A2	P08123		QPRSAPSLRPKDYEVDATLKSLNNQ	1	yes	class II
1278	COL1A2	P08123		SAPSLRPKDYEVDATLKSLNN	1	no	class II
1278	COL1A2	P08123		SAPSLRPKDYEVDATLKSLNNQ	1	no	class II
1278	COL1A2	P08123		SAPSLRPKDYEVDATLKSLNNQI	1	yes	class II
1278	COL1A2	P08123		SAPSLRPKDYEVDATLKSLNNQIE	1	yes	class II
1278	COL1A2	P08123		SAPSLRPKDYEVDATLKSLNNQIET	1	yes	class II
1278	COL1A2	P08123		SLRPKDYEVDATLKS	1	no	class II
1278	COL1A2	P08123		SLRPKDYEVDATLKSLN	1	yes	class II
1278	COL1A2	P08123		SLRPKDYEVDATLKSLNNQI	1	yes	class II
1278	COL1A2	P08123		SLRPKDYEVDATLKSLNNQIE	1	no	class II
1278	COL1A2	P08123		SLRPKDYEVDATLKSLNNQIET	1	no	class II
1278	COL1A2	P08123		TIIEYKTNKPSRLPF	1	no	class II
1278	COL1A2	P08123		TMDAIKVYCDFSTGET	1	yes	class II
1278	COL1A2	P08123		WGKTIIEYKTNKPS	1	yes	class II
1278	COL1A2	P08123		WGKTIIEYKTNKPSRLPF	1	yes	class II
1278	COL1A2	P08123	COL2A1	ATLKSLNNQ	1	yes	class II
1284	COL4A2	P08572		HPIIAPTGVTF	4	yes	class I
1284	COL4A2	P08572		QRAVAGPAL	1	no	class I
1284	COL4A2	P08572		IPQKIAVQPGTVGPQ	16	no	class II
1284	COL4A2	P08572		IPQKIAVQPGTVGPQG	12	no	class II
1284	COL4A2	P08572		GIPQKIAVQPGTVGPQG	8	no	class II
1284	COL4A2	P08572		IPQKIAVQPGTVGP	7	no	class II
1284	COL4A2	P08572		EAPAIAIAVHSQDVSIPH	4	no	class II
1284	COL4A2	P08572		GIPQKIAVQPGTVGPQ	4	no	class II
1284	COL4A2	P08572		AGIPQKIAVQPGTVGPQG	3	yes	class II
1284	COL4A2	P08572		IPQKIAVQPGTVGPQGR	3	yes	class II
1284	COL4A2	P08572		NDKSYWLSTTAPLPM	1	no	class II
1284	COL4A2	P08572		EAPAIAIAVHSQDVS	1	no	class II
1284	COL4A2	P08572		GIPQKIAVQPGTVGPQGR	1	yes	class II
1284	COL4A2	P08572		IPQKIAVQPG	1	yes	class II
1284	COL4A2	P08572		IPQKIAVQPGTVG	1	yes	class II
1284	COL4A2	P08572		LEDFRATPFIECNGGR	1	no	class II
1284	COL4A2	P08572		PVAEDEIKPYISRCSVCEAPA	1	yes	class II
1284	COL4A2	P08572	COL4A6	NDKSYWLSTTAPIPM	5	no	class II
1284	COL4A2	P08572	COL4A6	NDKSYWLSTTAPIP	3	no	class II
1284	COL4A2	P08572	COL4A6	DKSYWLSTTAPIPM	2	yes	class II
1284	COL4A2	P08572	COL4A6	NDKSYWLSTTAPI	2	yes	class II
1284	COL4A2	P08572	COL4A6	NDKSYWLSTTAPIPMMPV	2	yes	class II
1284	COL4A2	P08572	COL4A6	DKSYWLSTTAPIP	1	yes	class II
1284	COL4A2	P08572	COL4A6	DKSYWLSTTAPIPMMPV	1	yes	class II
1292	COL6A2	P12110		FAVAPNQNL	7	no	class I
1292	COL6A2	P12110		AQPGFFDRF	4	no	class I
1292	COL6A2	P12110		FVIDSSESIGY	4	no	class I
1292	COL6A2	P12110		EVFSPPGSDR	3	no	class I
1292	COL6A2	P12110		EVISPDTTER	3	no	class I
1292	COL6A2	P12110		FLLDGSERL	3	yes	class I
1292	COL6A2	P12110		TQRPVDIVF	3	no	class I
1292	COL6A2	P12110		ALCDRDVTV	2	yes	class I
1292	COL6A2	P12110		RPVDIVFLL	2	yes	class I
1292	COL6A2	P12110		AVAPNQNLK	1	no	class I
1292	COL6A2	P12110		DSLHESAHSMR	1	yes	class I
1292	COL6A2	P12110		DTINRIIKV	1	yes	class I
1292	COL6A2	P12110		FVPQFISQL	1	no	class I
1292	COL6A2	P12110		HEALETTQYL	1	no	class I
1292	COL6A2	P12110		HEKHESENL	1	yes	class I
1292	COL6A2	P12110		KEAVKNLEW	1	no	class I
1292	COL6A2	P12110		KTRVFAVVI	1	no	class I
1292	COL6A2	P12110		NEFYLDQVAL	1	yes	class I
1292	COL6A2	P12110		RRFVEQVAR	1	yes	class I
1292	COL6A2	P12110		TAIGIGDMF	1	yes	class I
1292	COL6A2	P12110		TPSALKFAY	1	yes	class I
1292	COL6A2	P12110		TWTPSALKF	1	yes	class I
1292	COL6A2	P12110		INRIIKVMKHEAYG	3	yes	class II
1292	COL6A2	P12110		AGVVHAINAIVRSPR	1	yes	class II
1292	COL6A2	P12110		APGEKGEPGPR	1	yes	class II
1292	COL6A2	P12110		GAGVVHAINAIVRSPR	1	yes	class II
1292	COL6A2	P12110		INRIIKVMKHEAYGE	1	yes	class II
1292	COL6A2	P12110		KARRFVEQVARRLTL	1	yes	class II
1292	COL6A2	P12110		KARRFVEQVARRLTLA	1	yes	class II
1292	COL6A2	P12110		LQNEFYLDQVALSWRYG	1	yes	class II
1292	COL6A2	P12110		TINRIIKVMKHEAYGE	1	yes	class II
1509	CTSD	P07339		LVDQNIFSFY	6	yes	class I
1509	CTSD	P07339		YPRISVNNV	6	no	class I
1509	CTSD	P07339		QPSSLLPLA	2	no	class I
1509	CTSD	P07339		APASALVRIPL	2	no	class I
1509	CTSD	P07339		STLPAITLK	2	no	class I
1509	CTSD	P07339		YLSQDTVSV	1	no	class I
1509	CTSD	P07339		GEATKQPGI	1	no	class I
1509	CTSD	P07339		GVKVERQVF	1	yes	class I
1509	CTSD	P07339		KAIGAVPLI	1	no	class I
1509	CTSD	P07339		KYYKGSLSY	1	yes	class I
1509	CTSD	P07339		MAYPRISVNNVLPVFDNL	17	no	class II
1509	CTSD	P07339		AYPRISVNNVLPVFDN	16	no	class II
1509	CTSD	P07339		AYPRISVNNVLPVFDNL	11	no	class II
1509	CTSD	P07339		GPVDEVRELQKAIGAVP	11	no	class II
1509	CTSD	P07339		YPRISVNNVLPVFDN	9	no	class II
1509	CTSD	P07339		YPRISVNNVLPVFDNL	9	no	class II
1509	CTSD	P07339		AYPRISVNNVLPVFD	8	no	class II
1509	CTSD	P07339		VGPVDEVRELQKAIGAVP	8	no	class II
1509	CTSD	P07339		AYPRISVNNVLPVF	7	no	class II
1509	CTSD	P07339		YPRISVNNVLPVF	7	no	class II
1509	CTSD	P07339		GPVDEVRELQKAIGAVPL	7	no	class II
1509	CTSD	P07339		AYPRISVNNVLPV	6	no	class II
1509	CTSD	P07339		NIFSFYLSRDPDAQPG	6	no	class II
1509	CTSD	P07339		VGPVDEVRELQKAIGAVPL	6	no	class II
1509	CTSD	P07339		MAYPRISVNNVL	5	no	class II
1509	CTSD	P07339		MQQKLVDQNIFSF	5	no	class II
1509	CTSD	P07339		FIGRYYTVFDRDN	5	no	class II
1509	CTSD	P07339		GPVDEVRELQKAIGA	5	no	class II
1509	CTSD	P07339		PRISVNNVLPVFDNL	4	no	class II
1509	CTSD	P07339		FIGRYYTVFDRDNNR	4	no	class II
1509	CTSD	P07339		MVGPVDEVRELQKAIGAVPLIQGE	4	no	class II
1509	CTSD	P07339		YPRISVNNVLPVFD	4	no	class II
1509	CTSD	P07339		LGGVKVERQVFGEATKQPGITF	4	no	class II
1509	CTSD	P07339		YPRISVNNVLPV	4	yes	class II
1509	CTSD	P07339		MQQKLVDQNIFSFY	3	no	class II
1509	CTSD	P07339		MQQKLVDQNIFS	3	no	class II
1509	CTSD	P07339		DRDNNRVGFAEAAR	3	no	class II
1509	CTSD	P07339		GGVKVERQVFGEATKQPGITF	3	no	class II
1509	CTSD	P07339		IAAKFDGILG	3	no	class II
1509	CTSD	P07339		IFSFYLSRDPDAQPG	3	no	class II
1509	CTSD	P07339		VFIGRYYTVFDRDN	3	yes	class II
1509	CTSD	P07339		FYLSRDPDAQPG	3	no	class II
1509	CTSD	P07339		LSRDPDAQPG	3	no	class II
1509	CTSD	P07339		LVRIPLHKFTSIRR	3	yes	class II
1509	CTSD	P07339		LVRIPLHKFTSIRRT	3	no	class II
1509	CTSD	P07339		RIPLHKFTSIRR	3	yes	class II
1509	CTSD	P07339		RIPLHKFTSIRRT	3	no	class II
1509	CTSD	P07339		VRIPLHKFTSIRR	3	no	class II
1509	CTSD	P07339		VRIPLHKFTSIRRT	3	no	class II
1509	CTSD	P07339		AYPRISVNNVLPVFDNLM	2	yes	class II
1509	CTSD	P07339		FIGRYYTVFDRDNN	2	yes	class II
1509	CTSD	P07339		ILGMAYPRISVNNVLPVFDNL	2	yes	class II
1509	CTSD	P07339		VFIGRYYTVFDRDNNR	2	no	class II
1509	CTSD	P07339		EATKQPGITFIAAKFDGILG	2	no	class II
1509	CTSD	P07339		IHHKYNSDKSSTYVK	2	no	class II
1509	CTSD	P07339		LVRIPLHKFTSIRRTMSE	2	no	class II
1509	CTSD	P07339		NIFSFYLSRDPDAQPGG	2	no	class II
1509	CTSD	P07339		NVLPVFDNL	2	no	class II
1509	CTSD	P07339		PVDEVRELQKAIGAVP	2	yes	class II
1509	CTSD	P07339		QPGITFIAAKFDGILG	2	no	class II
1509	CTSD	P07339		SFYLSRDPDAQPG	2	no	class II
1509	CTSD	P07339		VRIPLHKFTSIRRTM	2	no	class II
1509	CTSD	P07339		VRIPLHKFTSIRRTMS	2	no	class II
1509	CTSD	P07339		GPIPEVLKNYMDAQY	1	no	class II
1509	CTSD	P07339		MAYPRISVNNVLPVFDN	1	yes	class II
1509	CTSD	P07339		EGPIPEVLKNYMDAQY	1	no	class II
1509	CTSD	P07339		FYLSRDPDAQPGGELMLG	1	no	class II
1509	CTSD	P07339		GMAYPRISVNNVLPVFDNL	1	yes	class II
1509	CTSD	P07339		GPIPEVLKNY	1	no	class II
1509	CTSD	P07339		GPVDEVRELQKAIGAVPLI	1	no	class II
1509	CTSD	P07339		IPLHKFTSIRRTMSE	1	no	class II
1509	CTSD	P07339		IPLHKFTSIRRTMSEVG	1	no	class II
1509	CTSD	P07339		LPAITLKLGGKGYK	1	yes	class II
1509	CTSD	P07339		LSRDPDAQPGGE	1	no	class II
1509	CTSD	P07339		LVRIPLHKFTSIRRTM	1	yes	class II
1509	CTSD	P07339		MAYPRISVNNVLPVFD	1	yes	class II
1509	CTSD	P07339		MAYPRISVNNVLPVFDNLMQ	1	yes	class II
1509	CTSD	P07339		MDIPPPSGPLWIL	1	yes	class II
1509	CTSD	P07339		MDIPPPSGPLWILG	1	yes	class II
1509	CTSD	P07339		MVGPVDEVRELQKAIGAVP	1	no	class II
1509	CTSD	P07339		MVGPVDEVRELQKAIGAVPL	1	yes	class II
1509	CTSD	P07339		MVGPVDEVRELQKAIGAVPLI	1	yes	class II
1509	CTSD	P07339		MVGPVDEVRELQKAIGAVPLIQ	1	yes	class II
1509	CTSD	P07339		NIFSFYLSRDPDAQPGGE	1	no	class II
1509	CTSD	P07339		PAITLKLGGKGYK	1	no	class II
1509	CTSD	P07339		PRISVNNVL	1	no	class II
1509	CTSD	P07339		PRISVNNVLPV	1	yes	class II
1509	CTSD	P07339		PRISVNNVLPVFDN	1	yes	class II
1509	CTSD	P07339		RIPLHKFTSIRRTM	1	yes	class II
1509	CTSD	P07339		SPEDYTLKVSQAGK	1	no	class II
1509	CTSD	P07339		TLPAITLKLGGKGYK	1	yes	class II
1509	CTSD	P07339		VDEVRELQKAIGAVP	1	yes	class II
1509	CTSD	P07339		VGPVDEVRELQKAIGA	1	yes	class II
1509	CTSD	P07339		VGPVDEVRELQKAIGAVPLI	1	no	class II
1509	CTSD	P07339		VGPVDEVRELQKAIGAVPLIQ	1	no	class II
1509	CTSD	P07339		VRIPLHKFTSIRRTMSE	1	no	class II
1509	CTSD	P07339		YLSRDPDAQPG	1	no	class II
1509	CTSD	P07339		YPRISVNNVLPVFDNLM	1	no	class II
1509	CTSD	P07339		YTVFDRDNNRVGFAEAAR	1	no	class II
1509	CTSD	P07339	REN	GEIGIGTPP	1	no	class I
54541	DDIT4	Q9NX09		VSQVGKEL	4	no	class I
54541	DDIT4	Q9NX09		REEGFDRSTSL	3	yes	class I
54541	DDIT4	Q9NX09		EGFDRSTSL	1	no	class I
54541	DDIT4	Q9NX09		FSSANSPFL	1	yes	class I
54541	DDIT4	Q9NX09		KLYSSEQLLI	1	no	class I
54541	DDIT4	Q9NX09		LALDPSLVPTF	1	yes	class I
54541	DDIT4	Q9NX09		LLQESLAQA	1	no	class I
54541	DDIT4	Q9NX09		RLWPKIQGL	1	yes	class I
54541	DDIT4	Q9NX09		SPFLPGFSQSL	1	no	class I
10085	EDIL3	O43854		KRSVAVWLL	1	yes	class I
10085	EDIL3	O43854		GVITQGAKRIGSPE	4	yes	class II
10085	EDIL3	O43854		HIQDYQITASSIFR	3	no	class II
10085	EDIL3	O43854		IKSYKIAYSNDGKT	3	no	class II
10085	EDIL3	O43854		VTGVITQGAKRIGSPE	3	yes	class II
10085	EDIL3	O43854		IQDYQITASSIFR	1	yes	class II
10085	EDIL3	O43854		TPPIKAQYVRLYPQVCR	1	yes	class II
1915	EEF1A1	P68104	EEF1A2, EEF1A1P5	STTTGHLIYK	11	no	class I
1915	EEF1A1	P68104	EEF1A2, EEF1A1P5	TTTGHLIYK	11	no	class I
1915	EEF1A1	P68104	EEF1A2, EEF1A1P5	RPTDKPLRL	8	no	class I
1915	EEF1A1	P68104	EEF1A2, EEF1A1P5	NGQTREHAL	7	no	class I
1915	EEF1A1	P68104	EEF1A2, EEF1A1P5	KSTTTGHLIYK	4	no	class I
1915	EEF1A1	P68104	EEF1A2, EEF1A1P5	RQTVAVGVI	3	no	class I
1915	EEF1A1	P68104	EEF1A2, EEF1A1P5	TEVKSVEM	3	no	class I
1915	EEF1A1	P68104	EEF1A2, EEF1A1P5	EHALLAYTL	2	no	class I
1915	EEF1A1	P68104	EEF1A2, EEF1A1P5	HPGQISAGY	2	no	class I
1915	EEF1A1	P68104	EEF1A2, EEF1A1P5	STTTGHLIY	1	no	class I
1915	EEF1A1	P68104	EEF1A2, EEF1A1P5	YTLGVKQL	1	no	class I
1915	EEF1A1	P68104	EEF1A2, EEF1A1P5	IEKFEKEAAEMGKG	13	no	class II
1915	EEF1A1	P68104	EEF1A2, EEF1A1P5	AVRDMRQTVAVGVIK	10	no	class II
1915	EEF1A1	P68104	EEF1A2, EEF1A1P5	RDMRQTVAVGVIK	9	no	class II
1915	EEF1A1	P68104	EEF1A2, EEF1A1P5	VIILNHPGQIS	6	no	class II
1915	EEF1A1	P68104	EEF1A2, EEF1A1P5	TIEKFEKEAAEMGKG	5	no	class II
1915	EEF1A1	P68104	EEF1A2, EEF1A1P5	VIILNHPGQISAG	5	no	class II
1915	EEF1A1	P68104	EEF1A2, EEF1A1P5	VIILNHPGQISA	4	no	class II
1915	EEF1A1	P68104	EEF1A2, EEF1A1P5	GAGKVTKSAQKAQKA	3	no	class II
1915	EEF1A1	P68104	EEF1A2, EEF1A1P5	VRDMRQTVAVGVIK	3	no	class II
1915	EEF1A1	P68104	EEF1A2, EEF1A1P5	GGIGTVPVGRVETG	2	yes	class II
1915	EEF1A1	P68104	EEF1A2, EEF1A1P5	YKIGGIGTVPVG	2	no	class II
1915	EEF1A1	P68104	EEF1A2, EEF1A1P5	AGKVTKSAQKAQKA	2	yes	class II
1915	EEF1A1	P68104	EEF1A2, EEF1A1P5	IEKFEKEAAEMGKGS	2	no	class II
1915	EEF1A1	P68104	EEF1A2, EEF1A1P5	QVIILNHPGQISAG	2	no	class II
1915	EEF1A1	P68104	EEF1A2, EEF1A1P5	DMRQTVAVGVIK	1	no	class II
1915	EEF1A1	P68104	EEF1A2, EEF1A1P5	GGIGTVPVGRVET	1	no	class II
1915	EEF1A1	P68104	EEF1A2, EEF1A1P5	IGGIGTVPVGRVE	1	yes	class II
1915	EEF1A1	P68104	EEF1A2, EEF1A1P5	IGGIGTVPVGRVETG	1	no	class II
1915	EEF1A1	P68104	EEF1A2, EEF1A1P5	ILPPTRPTD	1	yes	class II
1915	EEF1A1	P68104	EEF1A2, EEF1A1P5	ILPPTRPTDKPLRLPLQDV	1	yes	class II
1915	EEF1A1	P68104	EEF1A2, EEF1A1P5	ILPPTRPTDKPLRLPLQDVY	1	yes	class II
1915	EEF1A1	P68104	EEF1A2, EEF1A1P5	KIGGIGTVPVG	1	no	class II
1915	EEF1A1	P68104	EEF1A2, EEF1A1P5	KIGGIGTVPVGRVETG	1	yes	class II
1915	EEF1A1	P68104	EEF1A2, EEF1A1P5	YKIGGIGTVPVGRVETG	1	no	class II
1915	EEF1A1	P68104	EEF1A2, EEF1A1P5	GGIGTVPVGRVE	1	no	class II
1915	EEF1A1	P68104	EEF1A2, EEF1A1P5	ILNHPGQISA	1	no	class II
1915	EEF1A1	P68104	EEF1A2, EEF1A1P5	KIGGIGTVPVGRVE	1	yes	class II
1915	EEF1A1	P68104	EEF1A2, EEF1A1P5	KIGGIGTVPVGRVET	1	no	class II
1915	EEF1A1	P68104	EEF1A2, EEF1A1P5	QVIILNHPGQIS	1	yes	class II
1915	EEF1A1	P68104	EEF1A2, EEF1A1P5	RPTDKPLRL	1	yes	class II
1915	EEF1A1	P68104	EEF1A2, EEF1A1P5	RTIEKFEKEAAEMGKG	1	no	class II
1915	EEF1A1	P68104	EEF1A1P5	STEPPYSQK	6	no	class I
1915	EEF1A1	P68104	EEF1A1P5	VLKPGMVVTF	5	no	class I
1915	EEF1A1	P68104	EEF1A1P5	EIVKEVSTY	5	no	class I
1915	EEF1A1	P68104	EEF1A1P5	ETSKYYVTI	1	yes	class I
1915	EEF1A1	P68104	EEF1A1P5	SDYPPLGRF	1	no	class I
1915	EEF1A1	P68104	EEF1A1P5	AVDKKAAGAGKVTKSAQKAQKA	6	no	class II
1915	EEF1A1	P68104	EEF1A1P5	KAAGAGKVTKSAQKAQKA	6	no	class II
1915	EEF1A1	P68104	EEF1A1P5	VGVIKAVDKKAAGAG	6	no	class II
1915	EEF1A1	P68104	EEF1A1P5	SDYPPLGRF	5	no	class II
1915	EEF1A1	P68104	EEF1A1P5	AQVIILNHPGQIS	5	no	class II
1915	EEF1A1	P68104	EEF1A1P5	VGVIKAVDKKAAG	5	no	class II
1915	EEF1A1	P68104	EEF1A1P5	AAGAGKVTKSAQKAQKA	4	yes	class II
1915	EEF1A1	P68104	EEF1A1P5	AGAGKVTKSAQKAQKA	4	yes	class II
1915	EEF1A1	P68104	EEF1A1P5	AVDKKAAGAGKVTK	4	no	class II
1915	EEF1A1	P68104	EEF1A1P5	AVDKKAAGAGKVTKSA	4	yes	class II
1915	EEF1A1	P68104	EEF1A1P5	AQVIILNHPGQISAG	4	no	class II
1915	EEF1A1	P68104	EEF1A1P5	AVGVIKAVDKKAAGAG	4	no	class II
1915	EEF1A1	P68104	EEF1A1P5	IVKEVSTYIKKIGYNPD	4	no	class II
1915	EEF1A1	P68104	EEF1A1P5	TAQVIILNHPGQIS	4	no	class II
1915	EEF1A1	P68104	EEF1A1P5	TAQVIILNHPGQISAG	4	no	class II
1915	EEF1A1	P68104	EEF1A1P5	VAVGVIKAVDKKAAGAG	4	no	class II
1915	EEF1A1	P68104	EEF1A1P5	PPMEAAGFTAQ	3	no	class II
1915	EEF1A1	P68104	EEF1A1P5	VDKKAAGAGKVTKSAQKAQKA	3	no	class II
1915	EEF1A1	P68104	EEF1A1P5	AQVIILNHPGQISA	3	no	class II
1915	EEF1A1	P68104	EEF1A1P5	GNVAGDSKNDPPMEAA	3	yes	class II
1915	EEF1A1	P68104	EEF1A1P5	AVDKKAAGAGKVT	2	yes	class II
1915	EEF1A1	P68104	EEF1A1P5	AAGAGKVTKSAQKAQKAK	2	yes	class II
1915	EEF1A1	P68104	EEF1A1P5	EIVKEVSTYIKKIGYNPD	2	no	class II
1915	EEF1A1	P68104	EEF1A1P5	KAAGAGKVTKSAQKAQKAK	2	no	class II
1915	EEF1A1	P68104	EEF1A1P5	VIILNHPGQISAGYAPV	2	no	class II
1915	EEF1A1	P68104	EEF1A1P5	VRRGNVAGDSKNDPPMEAA	2	yes	class II
1915	EEF1A1	P68104	EEF1A1P5	AVRDMRQTVAVGVIKA	1	no	class II
1915	EEF1A1	P68104	EEF1A1P5	DGPKFLKSGDAAIVD	1	no	class II
1915	EEF1A1	P68104	EEF1A1P5	FAPVNVTTEVK	1	yes	class II
1915	EEF1A1	P68104	EEF1A1P5	IKKIGYNPDTVA	1	no	class II
1915	EEF1A1	P68104	EEF1A1P5	KKAAGAGKVTKSAQKAQKA	1	no	class II
1915	EEF1A1	P68104	EEF1A1P5	PVNVTTEVK	1	yes	class II
1915	EEF1A1	P68104	EEF1A1P5	AGKVTKSAQKAQKAK	1	yes	class II
1915	EEF1A1	P68104	EEF1A1P5	APVNVTTEVK	1	yes	class II
1915	EEF1A1	P68104	EEF1A1P5	AVDKKAAGAGKVTKSAQKAQ	1	no	class II
1915	EEF1A1	P68104	EEF1A1P5	DGPKFLKSGDAA	1	yes	class II
1915	EEF1A1	P68104	EEF1A1P5	DVRRGNVAGDSKNDPPMEAA	1	yes	class II
1915	EEF1A1	P68104	EEF1A1P5	DVRRGNVAGDSKNDPPMEAAGFTAQ	1	yes	class II
1915	EEF1A1	P68104	EEF1A1P5	EIVKEVSTYIKKIGYNPDT	1	no	class II
1915	EEF1A1	P68104	EEF1A1P5	GAGKVTKSAQKAQKAK	1	yes	class II
1915	EEF1A1	P68104	EEF1A1P5	GGIGTVPVGRVETGVLKPG	1	yes	class II
1915	EEF1A1	P68104	EEF1A1P5	GGIGTVPVGRVETGVLKPGM	1	yes	class II
1915	EEF1A1	P68104	EEF1A1P5	GGIGTVPVGRVETGVLKPGMV	1	yes	class II
1915	EEF1A1	P68104	EEF1A1P5	GGIGTVPVGRVETGVLKPGMVV	1	no	class II
1915	EEF1A1	P68104	EEF1A1P5	GGIGTVPVGRVETGVLKPGMVVT	1	yes	class II
1915	EEF1A1	P68104	EEF1A1P5	GKVTKSAQKAQKAK	1	yes	class II
1915	EEF1A1	P68104	EEF1A1P5	GNVAGDSKNDPPMEAAGFTAQ	1	no	class II
1915	EEF1A1	P68104	EEF1A1P5	GVLKPGMVV	1	no	class II
1915	EEF1A1	P68104	EEF1A1P5	GVLKPGMVVT	1	no	class II
1915	EEF1A1	P68104	EEF1A1P5	GVLKPGMVVTF	1	no	class II
1915	EEF1A1	P68104	EEF1A1P5	IVKEVSTYIKKIGYNPDT	1	no	class II
1915	EEF1A1	P68104	EEF1A1P5	KIGGIGTVPVGRVETGVLKPGMVV	1	yes	class II
1915	EEF1A1	P68104	EEF1A1P5	KIGGIGTVPVGRVETGVLKPGMVVT	1	yes	class II
1915	EEF1A1	P68104	EEF1A1P5	KKAAGAGKVTKSAQKAQKAK	1	no	class II
1915	EEF1A1	P68104	EEF1A1P5	KLEDGPKFLKSGDAA	1	yes	class II
1915	EEF1A1	P68104	EEF1A1P5	PPMEAAGFTAQV	1	yes	class II
1915	EEF1A1	P68104	EEF1A1P5	PPMEAAGFTAQVI	1	no	class II
1915	EEF1A1	P68104	EEF1A1P5	RRGNVAGDSKNDPPMEAA	1	no	class II
1915	EEF1A1	P68104	EEF1A1P5	RRGNVAGDSKNDPPMEAAGFTAQ	1	yes	class II
1915	EEF1A1	P68104	EEF1A1P5	TAQVIILNHPGQISA	1	no	class II
1915	EEF1A1	P68104	EEF1A1P5	TFAPVNVTTEVK	1	no	class II
1915	EEF1A1	P68104	EEF1A1P5	TGVLKPGMV	1	yes	class II
1915	EEF1A1	P68104	EEF1A1P5	TGVLKPGMVV	1	yes	class II
1915	EEF1A1	P68104	EEF1A1P5	TGVLKPGMVVT	1	yes	class II
1915	EEF1A1	P68104	EEF1A1P5	TGVLKPGMVVTF	1	yes	class II
1915	EEF1A1	P68104	EEF1A1P5	VDKKAAGAGKVTK	1	yes	class II
1915	EEF1A1	P68104	EEF1A1P5	VETGVLKPG	1	yes	class II
1915	EEF1A1	P68104	EEF1A1P5	VIILNHPGQISAGYAP	1	no	class II
1915	EEF1A1	P68104	EEF1A1P5	VLKPGMVVT	1	yes	class II
1915	EEF1A1	P68104	EEF1A1P5	VLKPGMVVTF	1	yes	class II
1915	EEF1A1	P68104	EEF1A1P5	VRRGNVAGDSKND	1	no	class II
1915	EEF1A1	P68104	EEF1A1P5	VRRGNVAGDSKNDPPMEA	1	yes	class II
1915	EEF1A1	P68104	EEF1A1P5	VRRGNVAGDSKNDPPMEAAGF	1	no	class II
1915	EEF1A1	P68104	EEF1A1P5	VRRGNVAGDSKNDPPMEAAGFTAQ	1	yes	class II
1915	EEF1A1	P68104	EEF1A1P5	WKVTRKDGNASGTTL	1	yes	class II
112399	EGLN3	Q9H6Z9		FLLSLIDRL	9	yes	class I
112399	EGLN3	Q9H6Z9		EVQPSYATR	8	no	class I
112399	EGLN3	Q9H6Z9		MPLGHIMRL	8	yes	class I
112399	EGLN3	Q9H6Z9		NPHEVQPSY	5	no	class I
112399	EGLN3	Q9H6Z9		RIFPEGKSF	3	no	class I
112399	EGLN3	Q9H6Z9		SLIDRLVLY	3	yes	class I
112399	EGLN3	Q9H6Z9		VQPSYATRY	3	yes	class I
112399	EGLN3	Q9H6Z9		GSRLGKYYVK	2	yes	class I
112399	EGLN3	Q9H6Z9		SRLGKYYVK	2	yes	class I
112399	EGLN3	Q9H6Z9		VPCLHEVGF	2	yes	class I
112399	EGLN3	Q9H6Z9		AEERAEAKKKF	1	yes	class I
112399	EGLN3	Q9H6Z9		EAKKKFRNL	1	yes	class I
112399	EGLN3	Q9H6Z9		LSLIDRLVL	1	yes	class I
112399	EGLN3	Q9H6Z9		LSLIDRLVLY	1	yes	class I
112399	EGLN3	Q9H6Z9		YVKERSKAM	1	yes	class I
112399	EGLN3	Q9H6Z9		KLHGGILRI	1	yes	class II
1975	EIF4B	P23588		LPKSPPYTAF	7	no	class I
1975	EIF4B	P23588		MPAPPPKENAW	3	yes	class I
1975	EIF4B	P23588		AEFEDLDSL	2	no	class I
1975	EIF4B	P23588		NARRRESEKSLENETL	1	no	class II
1975	EIF4B	P23588		LGNLPYDVTEES	1	yes	class II
2209	FCGR1A	P12314		RPGLQLYFSFYMGSK	2	no	class II
2209	FCGR1A	P12314		QRPGLQLYFSFYMGSK	1	yes	class II
2209	FCGR1A	P12314		SSEYQILTARRED	1	yes	class II
2209	FCGR1A	P12314	FCGR1B	LVYNVLYYRNGKAFK	1	no	class II
2209	FCGR1A	P12314	FCGR1B	VYNVLYYRNGKAFKF	1	no	class II
2209	FCGR1A	P12314	FCGR1B	GHEKKVISSLQEDRH	7	no	class II
2209	FCGR1A	P12314	FCGR1B	DSGHEKKVISSLQEDRH	4	yes	class II
2209	FCGR1A	P12314	FCGR1B	SGHEKKVISSLQEDRH	3	yes	class II
2209	FCGR1A	P12314	FCGR1B	LVYNVLYYRNGKAFKF	1	no	class II
2209	FCGR1A	P12314	FCGR1B	VYNVLYYRNGKAFK	1	no	class II
2209	FCGR1A	P12314	FCGR1B	HEKKVISSLQEDRH	1	yes	class II
2335	FN1	P02751		FTDVRAAVY	7	no	class I
2335	FN1	P02751		DAPIVNKV	5	no	class I
2335	FN1	P02751		IVDDITYNV	5	no	class I
2335	FN1	P02751		RPAQGVVTTL	3	no	class I
2335	FN1	P02751		SPEDGIHEL	2	no	class I
2335	FN1	P02751		VVYEGQLISI	2	yes	class I
2335	FN1	P02751		YEQDQKYSF	2	yes	class I
2335	FN1	P02751		DATETTITI	1	yes	class I
2335	FN1	P02751		EVTDVKVTI	1	yes	class I
2335	FN1	P02751		FTYNGRTFY	1	yes	class I
2335	FN1	P02751		GQLISIQQY	1	no	class I
2335	FN1	P02751		IPAPTDLKF	1	no	class I
2335	FN1	P02751		RITGYIIKY	1	no	class I
2335	FN1	P02751		SPKATGVFTTL	1	no	class I
2335	FN1	P02751		TEGRQDGHLW	1	yes	class I
2335	FN1	P02751		TSYRIGDTW	1	yes	class I
2335	FN1	P02751		APITGYRIVYSPSVEG	14	no	class II
2335	FN1	P02751		APITGYRIVYSPSVE	13	no	class II
2335	FN1	P02751		APSNLRFLATTPNSL	12	no	class II
2335	FN1	P02751		APSNLRFLATTPNSLL	12	no	class II
2335	FN1	P02751		APITGYRIVYSPSV	11	no	class II
2335	FN1	P02751		APITGYRIVYSPSVEGS	11	no	class II
2335	FN1	P02751		LRFLATTPNSL	10	no	class II
2335	FN1	P02751		DAPSNLRFLATTPNSL	10	no	class II
2335	FN1	P02751		DEPQYLDLPSTATSVN	10	no	class II
2335	FN1	P02751		APSNLRFLATTPNSLLV	9	no	class II
2335	FN1	P02751		VSSVYEQHESTPLR	9	no	class II
2335	FN1	P02751		APSNLRFLATTPNSLLVS	8	no	class II
2335	FN1	P02751		APITGYRIVYSPSVEGSS	7	no	class II
2335	FN1	P02751		NLRFLATTPNSL	7	no	class II
2335	FN1	P02751		SNLRFLATTPNSL	7	no	class II
2335	FN1	P02751		IPAPTDLKFTQVTPTSLSAQWTPP	6	no	class II
2335	FN1	P02751		VSSVYEQHESTPLRGR	6	no	class II
2335	FN1	P02751		SSPVVIDASTAIDAPS	6	yes	class II
2335	FN1	P02751		IDAPSNLRFLATTPNSL	5	no	class II
2335	FN1	P02751		DAPSNLRFLATTPNSLL	5	no	class II
2335	FN1	P02751		DEPQYLDLPSTATSVNIPD	5	no	class II
2335	FN1	P02751		NLRFLATTPNSLL	5	no	class II
2335	FN1	P02751		IPAPTDLKFTQVTPTSL	4	no	class II
2335	FN1	P02751		VSSVYEQHESTPLRGRQ	4	no	class II
2335	FN1	P02751		SPGVTYYFKVFAVSHGRE	4	no	class II
2335	FN1	P02751		SVYEQHESTPLR	4	no	class II
2335	FN1	P02751		VSSVYEQHESTPLRG	4	no	class II
2335	FN1	P02751		AVTGYRVDVIPVNLPG	4	no	class II
2335	FN1	P02751		DEPQYLDLPSTATS	4	yes	class II
2335	FN1	P02751		DGQERDAPIVNKVVTPL	4	no	class II
2335	FN1	P02751		VDDTSIVVRWSRPQAPI	4	no	class II
2335	FN1	P02751		IPAPTDLKFTQVTPTSLSAQ	3	no	class II
2335	FN1	P02751		LPGTEYVVSVSSVYEQH	3	no	class II
2335	FN1	P02751		SPGVTYYFKVFAVSHGR	3	no	class II
2335	FN1	P02751		VSSVYEQHESTPL	3	no	class II
2335	FN1	P02751		APITGYRIVYSPSVEGSST	3	no	class II
2335	FN1	P02751		DDTSIVVRWSRPQAPI	3	yes	class II
2335	FN1	P02751		DEPQYLDLPSTATSV	3	yes	class II
2335	FN1	P02751		GDEPQYLDLPSTATSVN	3	yes	class II
2335	FN1	P02751		GPMKEINLAPDSSSVVV	3	no	class II
2335	FN1	P02751		IDAPSNLRFLATTPNSLL	3	no	class II
2335	FN1	P02751		IPGHLNSYTIKGLKPG	3	no	class II
2335	FN1	P02751		IVNVYQISEDGEQSL	3	no	class II
2335	FN1	P02751		KTYHVGEQWQKEYLG	3	yes	class II
2335	FN1	P02751		LRFLATTPNSLL	3	no	class II
2335	FN1	P02751		PSNLRFLATTPNSL	3	no	class II
2335	FN1	P02751		RPQAPITGYRIVYSPSVEG	3	yes	class II
2335	FN1	P02751		TPPESAVTGYRVDVIPVNLPG	3	yes	class II
2335	FN1	P02751		VATKYEVSVYALKDT	3	no	class II
2335	FN1	P02751		VDDTSIVVRWSRPQAPIT	3	no	class II
2335	FN1	P02751		WSRPQAPITGYRIVYSPSVEGSS	3	no	class II
2335	FN1	P02751		IKPDVRSYTITGLQPG	2	no	class II
2335	FN1	P02751		NLRFLATTPNSLLV	2	no	class II
2335	FN1	P02751		SPGVTYYFKVFAVSH	2	no	class II
2335	FN1	P02751		AAVYQPQPHPQPPPY	2	no	class II
2335	FN1	P02751		ANSFTVHWIAPRAT	2	no	class II
2335	FN1	P02751		DDKESVPISDTIIPAVPPP	2	yes	class II
2335	FN1	P02751		DGQERDAPIVNKVVTP	2	no	class II
2335	FN1	P02751		DSTVLVRWTPPRAQ	2	yes	class II
2335	FN1	P02751		DTSEYIISCHPVG	2	no	class II
2335	FN1	P02751		DTSIVVRWSRPQAPI	2	yes	class II
2335	FN1	P02751		EGDEPQYLDLPSTATSVNIPD	2	yes	class II
2335	FN1	P02751		EPGTEYTIYVIALKNNQKSEPL	2	no	class II
2335	FN1	P02751		GDEPQYLDLPSTATSVNIPD	2	yes	class II
2335	FN1	P02751		GPMKEINLAPDSSSVV	2	no	class II
2335	FN1	P02751		GQERDAPIVNKVVTPL	2	yes	class II
2335	FN1	P02751		ITGYIIKYEKPG	2	no	class II
2335	FN1	P02751		ITGYIIKYEKPGSPP	2	no	class II
2335	FN1	P02751		ITGYIIKYEKPGSPPR	2	no	class II
2335	FN1	P02751		IVNVYQISEDGEQS	2	no	class II
2335	FN1	P02751		RPQAPITGYRIVYSPSVEGSS	2	no	class II
2335	FN1	P02751		SNLRFLATTPNSLL	2	no	class II
2335	FN1	P02751		SPGVTYYFKVFAVSHG	2	no	class II
2335	FN1	P02751		SPGVTYYFKVFAVSHGRES	2	no	class II
2335	FN1	P02751		SPVTGYRVTTTPKNGPGP	2	no	class II
2335	FN1	P02751		SPVTGYRVTTTPKNGPGPT	2	no	class II
2335	FN1	P02751		VDDTSIVVRWSRPQAPITG	2	no	class II
2335	FN1	P02751		VPSPRDLQFVEVTDVKVT	2	no	class II
2335	FN1	P02751		IPAPTDLKFTQVTPTS	1	no	class II
2335	FN1	P02751		IPAPTDLKFTQVTPTSLS	1	no	class II
2335	FN1	P02751		IPAPTDLKFTQVTPTSLSA	1	no	class II
2335	FN1	P02751		ALKDTLTSRPAQGVVT	1	yes	class II
2335	FN1	P02751		ALKDTLTSRPAQGVVTT	1	no	class II
2335	FN1	P02751		APITGYRIVY	1	no	class II
2335	FN1	P02751		APQPSHISKYILRWRPKNSVG	1	no	class II
2335	FN1	P02751		AVVLTNLLPGTEYVVSVSSVYEQH	1	yes	class II
2335	FN1	P02751		DAPIVNKVVTPLSPP	1	yes	class II
2335	FN1	P02751		DDTSIVVRWSRPQAPIT	1	yes	class II
2335	FN1	P02751		DGQERDAPIVNKVVT	1	no	class II
2335	FN1	P02751		DLPSTATSVNIPDLLPG	1	yes	class II
2335	FN1	P02751		DNSISVKWLPSSSPV	1	yes	class II
2335	FN1	P02751		DTLTSRPAQGVVT	1	yes	class II
2335	FN1	P02751		DTLTSRPAQGVVTT	1	yes	class II
2335	FN1	P02751		DVQDNSISVKWLPSSSPVT	1	yes	class II
2335	FN1	P02751		DVQDNSISVKWLPSSSPVTG	1	yes	class II
2335	FN1	P02751		EEGDEPQYLDLPSTATSVNIPD	1	yes	class II
2335	FN1	P02751		EEPLQFRVPGTSTS	1	yes	class II
2335	FN1	P02751		EGDEPQYLDLPSTATSVN	1	yes	class II
2335	FN1	P02751		EINLAPDSSSVV	1	yes	class II
2335	FN1	P02751		EINLAPDSSSVVV	1	yes	class II
2335	FN1	P02751		EVSVYALKDTLTSRPA	1	no	class II
2335	FN1	P02751		FPAPDGEEDTAELQGLRPG	1	yes	class II
2335	FN1	P02751		GEEDTAELQGLRPG	1	yes	class II
2335	FN1	P02751		GQERDAPIVNKVVTP	1	yes	class II
2335	FN1	P02751		GQPRQYNVGPSVSK	1	yes	class II
2335	FN1	P02751		GQPRQYNVGPSVSKYP	1	no	class II
2335	FN1	P02751		GYRIVYSPSVEG	1	yes	class II
2335	FN1	P02751		HGPEILDVPSTVQK	1	yes	class II
2335	FN1	P02751		IPAPTDLKFTQVTPT	1	yes	class II
2335	FN1	P02751		IPAPTDLKFTQVTPTSLSAQWTPPN	1	yes	class II
2335	FN1	P02751		ISKYILRWRPKNSVG	1	yes	class II
2335	FN1	P02751		ITGYIIKYEKPGSPPREVVPRPR	1	yes	class II
2335	FN1	P02751		ITGYIIKYEKPGSPPREVVPRPRP	1	yes	class II
2335	FN1	P02751		ITGYIIKYEKPGSPPREVVPRPRPG	1	no	class II
2335	FN1	P02751		ITGYRITTTPTN	1	no	class II
2335	FN1	P02751		ITGYRIVYSPSVEG	1	no	class II
2335	FN1	P02751		ITGYRLTVGLTRRGQPR	1	yes	class II
2335	FN1	P02751		ITIYAVEENQESTPV	1	no	class II
2335	FN1	P02751		IYVIALKNNQKSEPL	1	no	class II
2335	FN1	P02751		KDTLTSRPAQGVVT	1	no	class II
2335	FN1	P02751		KDTLTSRPAQGVVTT	1	no	class II
2335	FN1	P02751		KDTLTSRPAQGVVTTL	1	no	class II
2335	FN1	P02751		KDTLTSRPAQGVVTTLE	1	yes	class II
2335	FN1	P02751		KDTLTSRPAQGVVTTLEN	1	yes	class II
2335	FN1	P02751		KDTLTSRPAQGVVTTLENVSPP	1	no	class II
2335	FN1	P02751		KDTLTSRPAQGVVTTLENVSPPR	1	yes	class II
2335	FN1	P02751		KEINLAPDSSSVVV	1	yes	class II
2335	FN1	P02751		KPGSPPREVVPRPRP	1	yes	class II
2335	FN1	P02751		KPGSPPREVVPRPRPGVTE	1	no	class II
2335	FN1	P02751		KYEKPGSPPREVVPRPR	1	no	class II
2335	FN1	P02751		LDLPSTATSVNIPDL	1	yes	class II
2335	FN1	P02751		LDLPSTATSVNIPDLLPG	1	yes	class II
2335	FN1	P02751		LKDTLTSRPAQGVVT	1	no	class II
2335	FN1	P02751		LKDTLTSRPAQGVVTT	1	no	class II
2335	FN1	P02751		LKDTLTSRPAQGVVTTL	1	yes	class II
2335	FN1	P02751		LKDTLTSRPAQGVVTTLENVSPPR	1	yes	class II
2335	FN1	P02751		LLPGTEYVVSVSSVYEQH	1	yes	class II
2335	FN1	P02751		LNSYTIKGLKPG	1	no	class II
2335	FN1	P02751		LPGTEYVVSVSSVYE	1	no	class II
2335	FN1	P02751		LPGTEYVVSVSSVYEQ	1	no	class II
2335	FN1	P02751		LPSSSPVTGYRVTTTPKNGPGPT	1	no	class II
2335	FN1	P02751		LQPTVEYVVSVYAQNPS	1	no	class II
2335	FN1	P02751		LTGYRVRVTPKEKTGPM	1	no	class II
2335	FN1	P02751		NLLPGTEYVVSVSSVYEQH	1	yes	class II
2335	FN1	P02751		QPRQYNVGPSVSKYPL	1	yes	class II
2335	FN1	P02751		QQMIFEEHGFRRTTPP	1	yes	class II
2335	FN1	P02751		QVDDTSIVVRWSRPQAPIT	1	yes	class II
2335	FN1	P02751		QVDDTSIVVRWSRPQAPITG	1	yes	class II
2335	FN1	P02751		RITGYIIKYEKPG	1	no	class II
2335	FN1	P02751		RITGYIIKYEKPGSPPR	1	no	class II
2335	FN1	P02751		RPQAPITGYRIVYSPSVEGS	1	no	class II
2335	FN1	P02751		RPQAPITGYRIVYSPSVEGSST	1	yes	class II
2335	FN1	P02751		SGLMVATKYEVSVYA	1	no	class II
2335	FN1	P02751		SNLRFLATTPNSLLV	1	no	class II
2335	FN1	P02751		SPPREVVPRPRPGVT	1	yes	class II
2335	FN1	P02751		SPVTGYRVTTTPKNGPG	1	no	class II
2335	FN1	P02751		SRPQAPITGYRIVYSPSVEG	1	yes	class II
2335	FN1	P02751		SRPQAPITGYRIVYSPSVEGSS	1	no	class II
2335	FN1	P02751		SSVYEQHESTPLRG	1	no	class II
2335	FN1	P02751		SVYEQHESTPLRG	1	no	class II
2335	FN1	P02751		SYTIKGLKPGVVYEGQLISIQQ	1	no	class II
2335	FN1	P02751		TDSTVLVRWTPPRAQIT	1	yes	class II
2335	FN1	P02751		TETTITISWRTKTET	1	no	class II
2335	FN1	P02751		TGYRIVYSPSVEG	1	no	class II
2335	FN1	P02751		TGYRVRVTPKEKTGPM	1	no	class II
2335	FN1	P02751		TIYVIALKNNQKSEPL	1	no	class II
2335	FN1	P02751		TPGTEYVVSIVALNG	1	no	class II
2335	FN1	P02751		TPGTEYVVSIVALNGR	1	no	class II
2335	FN1	P02751		TPPESAVTGYRVDVIPVNLPGEHG	1	no	class II
2335	FN1	P02751		TPPRAQITGYRLTVGLTRRGQPR	1	yes	class II
2335	FN1	P02751		TPTSLLISWDAPAVT	1	yes	class II
2335	FN1	P02751		TSIVVRWSRPQAPI	1	yes	class II
2335	FN1	P02751		TVHWIAPRATITGYR	1	yes	class II
2335	FN1	P02751		VGPSVSKYPL	1	yes	class II
2335	FN1	P02751		VIALKNNQKSEPL	1	no	class II
2335	FN1	P02751		VPGSKSTATISGLKPG	1	yes	class II
2335	FN1	P02751		VPSPRDLQFVEVTDVKVTI	1	yes	class II
2335	FN1	P02751		VSGLMVATKYEVSV	1	yes	class II
2335	FN1	P02751		VSGLMVATKYEVSVY	1	no	class II
2335	FN1	P02751		VSGLMVATKYEVSVYA	1	no	class II
2335	FN1	P02751		VSLVAIKGNQESPK	1	yes	class II
2335	FN1	P02751		VSVYALKDTLTSRPA	1	no	class II
2335	FN1	P02751		YEQHESTPLR	1	yes	class II
2335	FN1	P02751		YRIVYSPSVEG	1	yes	class II
2335	FN1	P02751		YVIALKNNQKSEPL	1	yes	class II
6624	FSCN1	Q16658		TVDPASLWEY	12	no	class I
6624	FSCN1	Q16658		AHDDGRWSL	4	no	class I
6624	FSCN1	Q16658		ASASSLKKK	3	yes	class I
6624	FSCN1	Q16658		SYDVFQLEF	2	no	class I
6624	FSCN1	Q16658		ETVDPASLWEY	1	no	class I
6624	FSCN1	Q16658		HDDGRWSL	1	yes	class I
6624	FSCN1	Q16658		KYLTAEAFGF	1	no	class I
6624	FSCN1	Q16658		RRYFGGTEDRL	1	no	class I
6624	FSCN1	Q16658		SVQTADHRFLR	1	yes	class I
6624	FSCN1	Q16658		VTRKRYAHLSARPADE	6	no	class II
6624	FSCN1	Q16658		ASNGKFVTSKKNGQLA	2	no	class II
6624	FSCN1	Q16658		GKFVTSKKNGQLA	2	no	class II
6624	FSCN1	Q16658		ADHRFLRHDGRLVARPE	1	no	class II
6624	FSCN1	Q16658		ADHRFLRHDGRLVARPEPA	1	no	class II
6624	FSCN1	Q16658		ADHRFLRHDGRLVA	1	no	class II
6624	FSCN1	Q16658		ADHRFLRHDGRLVARP	1	no	class II
6624	FSCN1	Q16658		ADHRFLRHDGRLVARPEP	1	no	class II
6624	FSCN1	Q16658		GKFVTSKKNGQL	1	no	class II
6624	FSCN1	Q16658		TADHRFLRHDGRLVARPEP	1	no	class II
6624	FSCN1	Q16658		TADHRFLRHDGRLVARPEPA	1	no	class II
6624	FSCN1	Q16658		TRKRYAHLSARPADE	1	no	class II
2521	FUS	P35637	EWSR1	SSYGQQSSY	1	yes	class I
2521	FUS	P35637		YPTQPGQGY	5	no	class I
2521	FUS	P35637		SQPYGQQSY	5	no	class I
2521	FUS	P35637		KLKGEATVSF	2	no	class I
2521	FUS	P35637		STDTSGYGQSSY	2	no	class I
2521	FUS	P35637		FSGNPIKVSF	1	no	class I
2521	FUS	P35637		GQQSSYPGY	1	no	class I
2521	FUS	P35637		QPAPSSTSGSY	1	no	class I
2521	FUS	P35637		DYTQQATQSYG	2	no	class II
2521	FUS	P35637		GPGGGPGGSHMGGN	2	no	class II
2521	FUS	P35637		AYPTQPGQGYS	1	no	class II
[truncated: 2,524 more rows]
